# Supplementary material for: A redox-active crosslinker reveals an essential and inhibitable oxidative folding network in the endoplasmic reticulum of malaria parasites
Source: PLoS Pathog. 2021 Feb 3;17(2):e1009293. doi: 10.1371/journal.ppat.1009293 (PMC7886143; doi:10.1371/journal.ppat.1009293)
Supplement: S1 Table — PfJ2 was immunoprecipitated from PfJ2apt parasite lysates using anti-HA antibodies, and co-immunoprecipitating proteins were identified by tandem mass spectrometry (MS/MS) analysis. Control parental parasites (lacking HA-tagged PfJ2) were also used for immunoprecipitation and analyzed in the same manner. Abundance of each identified protein was calculated by summing the total MS1 intensities (highlighted in yellow) of all matched peptides for each selected protein, and normalizing by the total summed intensity of all matched peptides in the sample. (XLSX) [file ppat.1009293.s001.xlsx]

## Sheet: PfJ2_Rep_1
Protein IDs	Majority protein IDs	Transcript	Gene	Gene Product	Fasta headers	Peptides	Razor + unique peptides	Unique peptides	Mol. weight [kDa]	Sequence length	Q-value	Score	Sequence coverage [%]	MS1 Intensity	MS/MS count
PF3D7_1105400.1-p1	PF3D7_1105400.1-p1	transcript=PF3D7_1105400.1	gene=PF3D7_1105400	gene_product=40S ribosomal protein S4, putative	| transcript=PF3D7_1105400.1 | gene=PF3D7_1105400 | organism=Plasmodium_falciparum_3D7 | gene_product=40S ribosomal protein S4, putative | transcript_product=40S ribosomal protein S4, putative | location=Pf3D7_11_v3:235597-237097(-) | protein_length=261 |	21	21	21	29.772	261	0	155.16	68.2	46429000000	78
PF3D7_1424100.1-p1	PF3D7_1424100.1-p1	transcript=PF3D7_1424100.1	gene=PF3D7_1424100	gene_product=60S ribosomal protein L5, putative	| transcript=PF3D7_1424100.1 | gene=PF3D7_1424100 | organism=Plasmodium_falciparum_3D7 | gene_product=60S ribosomal protein L5, putative | transcript_product=60S ribosomal protein L5, putative | location=Pf3D7_14_v3:973853-975543(-) | protein_length=294 |	18	18	18	33.998	294	0	323.31	53.4	36402000000	43
PF3D7_1126200.1-p1	PF3D7_1126200.1-p1	transcript=PF3D7_1126200.1	gene=PF3D7_1126200	gene_product=40S ribosomal protein S18, putative	| transcript=PF3D7_1126200.1 | gene=PF3D7_1126200 | organism=Plasmodium_falciparum_3D7 | gene_product=40S ribosomal protein S18, putative | transcript_product=40S ribosomal protein S18, putative | location=Pf3D7_11_v3:1023790-1024496(-) | protein_length=1	12	12	12	17.891	156	0	202.54	64.1	28070000000	30
PF3D7_1408600.1-p1	PF3D7_1408600.1-p1	transcript=PF3D7_1408600.1	gene=PF3D7_1408600	gene_product=40S ribosomal protein S8e, putative	| transcript=PF3D7_1408600.1 | gene=PF3D7_1408600 | organism=Plasmodium_falciparum_3D7 | gene_product=40S ribosomal protein S8e, putative | transcript_product=40S ribosomal protein S8e, putative | location=Pf3D7_14_v3:323317-324172(+) | protein_length=218	16	16	16	25.051	218	0	323.31	61.5	27641000000	46
PF3D7_1342000.1-p1	PF3D7_1342000.1-p1	transcript=PF3D7_1342000.1	gene=PF3D7_1342000	gene_product=40S ribosomal protein S6	| transcript=PF3D7_1342000.1 | gene=PF3D7_1342000 | organism=Plasmodium_falciparum_3D7 | gene_product=40S ribosomal protein S6 | transcript_product=40S ribosomal protein S6 | location=Pf3D7_13_v3:1653211-1654131(-) | protein_length=306 | sequence_SO=chrom	17	17	17	35.384	306	0	317.13	42.8	23965000000	36
PF3D7_1358800.1-p1	PF3D7_1358800.1-p1	transcript=PF3D7_1358800.1	gene=PF3D7_1358800	gene_product=40S ribosomal protein S15	| transcript=PF3D7_1358800.1 | gene=PF3D7_1358800 | organism=Plasmodium_falciparum_3D7 | gene_product=40S ribosomal protein S15 | transcript_product=40S ribosomal protein S15 | location=Pf3D7_13_v3:2331074-2331529(+) | protein_length=151 | sequence_SO=chr	10	10	10	17.25	151	0	41.818	57.6	22661000000	19
PF3D7_0322900.1-p1	PF3D7_0322900.1-p1	transcript=PF3D7_0322900.1	gene=PF3D7_0322900	gene_product=40S ribosomal protein S3A, putative	| transcript=PF3D7_0322900.1 | gene=PF3D7_0322900 | organism=Plasmodium_falciparum_3D7 | gene_product=40S ribosomal protein S3A, putative | transcript_product=40S ribosomal protein S3A, putative | location=Pf3D7_03_v3:965553-966502(-) | protein_length=262	24	24	24	30.047	262	0	185.56	63	21460000000	45
PF3D7_0516200.1-p1	PF3D7_0516200.1-p1	transcript=PF3D7_0516200.1	gene=PF3D7_0516200	gene_product=40S ribosomal protein S11	| transcript=PF3D7_0516200.1 | gene=PF3D7_0516200 | organism=Plasmodium_falciparum_3D7 | gene_product=40S ribosomal protein S11 | transcript_product=40S ribosomal protein S11 | location=Pf3D7_05_v3:675809-676614(-) | protein_length=151 | sequence_SO=chrom	11	11	11	16.076	151	0	218.34	72.2	20987000000	43
PF3D7_1108700.1-p1	PF3D7_1108700.1-p1	transcript=PF3D7_1108700.1	gene=PF3D7_1108700	gene_product=heat shock protein J2	| transcript=PF3D7_1108700.1 | gene=PF3D7_1108700 | organism=Plasmodium_falciparum_3D7 | gene_product=heat shock protein J2 | transcript_product=heat shock protein J2 | location=Pf3D7_11_v3:373238-374860(-) | protein_length=540 | sequence_SO=chromosome |	33	33	33	62.376	540	0	323.31	64.8	18049000000	58
PF3D7_0719600.1-p1	PF3D7_0719600.1-p1	transcript=PF3D7_0719600.1	gene=PF3D7_0719600	gene_product=60S ribosomal protein L11a, putative	| transcript=PF3D7_0719600.1 | gene=PF3D7_0719600 | organism=Plasmodium_falciparum_3D7 | gene_product=60S ribosomal protein L11a, putative | transcript_product=60S ribosomal protein L11a, putative | location=Pf3D7_07_v3:858742-859492(-) | protein_length=1	8	8	8	20.227	173	0	241.58	50.9	17879000000	58
PF3D7_1317800.1-p1	PF3D7_1317800.1-p1	transcript=PF3D7_1317800.1	gene=PF3D7_1317800	gene_product=40S ribosomal protein S19	| transcript=PF3D7_1317800.1 | gene=PF3D7_1317800 | organism=Plasmodium_falciparum_3D7 | gene_product=40S ribosomal protein S19 | transcript_product=40S ribosomal protein S19 | location=Pf3D7_13_v3:740527-741454(+) | protein_length=145 | sequence_SO=chrom	7	7	7	16.763	145	0	63.317	63.4	16076000000	24
PF3D7_0519400.1-p1	PF3D7_0519400.1-p1	transcript=PF3D7_0519400.1	gene=PF3D7_0519400	gene_product=40S ribosomal protein S24	| transcript=PF3D7_0519400.1 | gene=PF3D7_0519400 | organism=Plasmodium_falciparum_3D7 | gene_product=40S ribosomal protein S24 | transcript_product=40S ribosomal protein S24 | location=Pf3D7_05_v3:798036-798775(-) | protein_length=133 | sequence_SO=chrom	10	10	10	15.391	133	0	78.047	43.6	15293000000	18
PF3D7_0618300.1-p1;PF3D7_1222600.1-p1	PF3D7_0618300.1-p1	transcript=PF3D7_0618300.1	gene=PF3D7_0618300	gene_product=60S ribosomal protein L27a, putative	| transcript=PF3D7_0618300.1 | gene=PF3D7_0618300 | organism=Plasmodium_falciparum_3D7 | gene_product=60S ribosomal protein L27a, putative | transcript_product=60S ribosomal protein L27a, putative | location=Pf3D7_06_v3:768792-769456(+) | protein_length=1	13	13	13	16.722	148	0	16.462	63.5	14875000000	15
PF3D7_1341300.1-p1	PF3D7_1341300.1-p1	transcript=PF3D7_1341300.1	gene=PF3D7_1341300	gene_product=60S ribosomal protein L18-2, putative	| transcript=PF3D7_1341300.1 | gene=PF3D7_1341300 | organism=Plasmodium_falciparum_3D7 | gene_product=60S ribosomal protein L18-2, putative | transcript_product=60S ribosomal protein L18-2, putative | location=Pf3D7_13_v3:1636556-1637833(+) | protein_leng	11	11	11	21.453	187	0	154.37	39.6	13255000000	26
PF3D7_0617800.1-p1	PF3D7_0617800.1-p1	transcript=PF3D7_0617800.1	gene=PF3D7_0617800	gene_product=histone H2A	| transcript=PF3D7_0617800.1 | gene=PF3D7_0617800 | organism=Plasmodium_falciparum_3D7 | gene_product=histone H2A | transcript_product=histone H2A | location=Pf3D7_06_v3:748416-748814(-) | protein_length=132 | sequence_SO=chromosome | SO=protein_coding |	7	7	6	14.122	132	0	88.54	57.6	13128000000	18
PF3D7_0821700.1-p1	PF3D7_0821700.1-p1	transcript=PF3D7_0821700.1	gene=PF3D7_0821700	gene_product=60S ribosomal protein L22, putative	| transcript=PF3D7_0821700.1 | gene=PF3D7_0821700 | organism=Plasmodium_falciparum_3D7 | gene_product=60S ribosomal protein L22, putative | transcript_product=60S ribosomal protein L22, putative | location=Pf3D7_08_v3:973586-974267(+) | protein_length=139	6	6	6	16.382	139	0	75.063	32.4	12702000000	21
PF3D7_1105100.1-p1	PF3D7_1105100.1-p1	transcript=PF3D7_1105100.1	gene=PF3D7_1105100	gene_product=histone H2B	| transcript=PF3D7_1105100.1 | gene=PF3D7_1105100 | organism=Plasmodium_falciparum_3D7 | gene_product=histone H2B | transcript_product=histone H2B | location=Pf3D7_11_v3:226065-226418(+) | protein_length=117 | sequence_SO=chromosome | SO=protein_coding |	13	13	12	13.125	117	0	70.753	73.5	12658000000	22
PF3D7_0312800.1-p1	PF3D7_0312800.1-p1	transcript=PF3D7_0312800.1	gene=PF3D7_0312800	gene_product=60S ribosomal protein L26, putative	| transcript=PF3D7_0312800.1 | gene=PF3D7_0312800 | organism=Plasmodium_falciparum_3D7 | gene_product=60S ribosomal protein L26, putative | transcript_product=60S ribosomal protein L26, putative | location=Pf3D7_03_v3:534239-535238(+) | protein_length=126	5	5	5	14.812	126	0	81.906	31	11856000000	12
PF3D7_1242700.1-p1	PF3D7_1242700.1-p1	transcript=PF3D7_1242700.1	gene=PF3D7_1242700	gene_product=40S ribosomal protein S17, putative	| transcript=PF3D7_1242700.1 | gene=PF3D7_1242700 | organism=Plasmodium_falciparum_3D7 | gene_product=40S ribosomal protein S17, putative | transcript_product=40S ribosomal protein S17, putative | location=Pf3D7_12_v3:1803653-1804483(+) | protein_length=1	11	11	11	16.067	137	0	210.75	56.9	10987000000	30
PF3D7_0813900.1-p1	PF3D7_0813900.1-p1	transcript=PF3D7_0813900.1	gene=PF3D7_0813900	gene_product=40S ribosomal protein S16, putative	| transcript=PF3D7_0813900.1 | gene=PF3D7_0813900 | organism=Plasmodium_falciparum_3D7 | gene_product=40S ribosomal protein S16, putative | transcript_product=40S ribosomal protein S16, putative | location=Pf3D7_08_v3:677989-678725(-) | protein_length=144	9	9	9	16.285	144	0	127.02	50	10127000000	10
PF3D7_1421200.1-p1	PF3D7_1421200.1-p1	transcript=PF3D7_1421200.1	gene=PF3D7_1421200	gene_product=40S ribosomal protein S25	| transcript=PF3D7_1421200.1 | gene=PF3D7_1421200 | organism=Plasmodium_falciparum_3D7 | gene_product=40S ribosomal protein S25 | transcript_product=40S ribosomal protein S25 | location=Pf3D7_14_v3:875687-876385(-) | protein_length=105 | sequence_SO=chrom	8	8	8	11.664	105	0	179.77	58.1	10069000000	21
PF3D7_1351400.1-p1	PF3D7_1351400.1-p1	transcript=PF3D7_1351400.1	gene=PF3D7_1351400	gene_product=60S ribosomal protein L17, putative	| transcript=PF3D7_1351400.1 | gene=PF3D7_1351400 | organism=Plasmodium_falciparum_3D7 | gene_product=60S ribosomal protein L17, putative | transcript_product=60S ribosomal protein L17, putative | location=Pf3D7_13_v3:2052108-2053384(+) | protein_length=2	13	13	13	23.414	203	0	205.71	50.2	9782700000	28
PF3D7_1323400.1-p1	PF3D7_1323400.1-p1	transcript=PF3D7_1323400.1	gene=PF3D7_1323400	gene_product=60S ribosomal protein L23	| transcript=PF3D7_1323400.1 | gene=PF3D7_1323400 | organism=Plasmodium_falciparum_3D7 | gene_product=60S ribosomal protein L23 | transcript_product=60S ribosomal protein L23 | location=Pf3D7_13_v3:971847-973036(-) | protein_length=190 | sequence_SO=chrom	13	13	13	22.092	190	0	269.89	41.6	9774600000	20
PF3D7_0903900.1-p1	PF3D7_0903900.1-p1	transcript=PF3D7_0903900.1	gene=PF3D7_0903900	gene_product=60S ribosomal protein L32	| transcript=PF3D7_0903900.1 | gene=PF3D7_0903900 | organism=Plasmodium_falciparum_3D7 | gene_product=60S ribosomal protein L32 | transcript_product=60S ribosomal protein L32 | location=Pf3D7_09_v3:185821-186383(+) | protein_length=131 | sequence_SO=chrom	6	6	6	15.526	131	0	143.99	42	9140500000	21
PF3D7_1302800.1-p1	PF3D7_1302800.1-p1	transcript=PF3D7_1302800.1	gene=PF3D7_1302800	gene_product=40S ribosomal protein S7, putative	| transcript=PF3D7_1302800.1 | gene=PF3D7_1302800 | organism=Plasmodium_falciparum_3D7 | gene_product=40S ribosomal protein S7, putative | transcript_product=40S ribosomal protein S7, putative | location=Pf3D7_13_v3:150783-151635(-) | protein_length=194 |	16	16	16	22.48	194	0	310.82	66	8654400000	33
PF3D7_0422400.1-p1	PF3D7_0422400.1-p1	transcript=PF3D7_0422400.1	gene=PF3D7_0422400	gene_product=40S ribosomal protein S19	| transcript=PF3D7_0422400.1 | gene=PF3D7_0422400 | organism=Plasmodium_falciparum_3D7 | gene_product=40S ribosomal protein S19 | transcript_product=40S ribosomal protein S19 | location=Pf3D7_04_v3:1026648-1027399(+) | protein_length=170 | sequence_SO=chr	15	15	15	19.722	170	0	323.31	66.5	8243700000	25
PF3D7_0217800.1-p1	PF3D7_0217800.1-p1	transcript=PF3D7_0217800.1	gene=PF3D7_0217800	gene_product=40S ribosomal protein S26	| transcript=PF3D7_0217800.1 | gene=PF3D7_0217800 | organism=Plasmodium_falciparum_3D7 | gene_product=40S ribosomal protein S26 | transcript_product=40S ribosomal protein S26 | location=Pf3D7_02_v3:734272-734595(+) | protein_length=107 | sequence_SO=chrom	5	5	5	12.508	107	0	44.66	43	7671300000	6
PF3D7_1117700.1-p1	PF3D7_1117700.1-p1	transcript=PF3D7_1117700.1	gene=PF3D7_1117700	gene_product=GTP-binding nuclear protein RAN/TC4	| transcript=PF3D7_1117700.1 | gene=PF3D7_1117700 | organism=Plasmodium_falciparum_3D7 | gene_product=GTP-binding nuclear protein RAN/TC4 | transcript_product=GTP-binding nuclear protein RAN/TC4 | location=Pf3D7_11_v3:670711-671515(-) | protein_length=214	17	17	17	24.875	214	0	93.168	72	7267000000	32
PF3D7_1142500.1-p1	PF3D7_1142500.1-p1	transcript=PF3D7_1142500.1	gene=PF3D7_1142500	gene_product=60S ribosomal protein L28	| transcript=PF3D7_1142500.1 | gene=PF3D7_1142500 | organism=Plasmodium_falciparum_3D7 | gene_product=60S ribosomal protein L28 | transcript_product=60S ribosomal protein L28 | location=Pf3D7_11_v3:1705696-1706573(-) | protein_length=127 | sequence_SO=chr	9	9	9	14.407	127	0	128.35	55.1	7090800000	13
PF3D7_0317600.1-p1	PF3D7_0317600.1-p1	transcript=PF3D7_0317600.1	gene=PF3D7_0317600	gene_product=40S ribosomal protein S11, putative	| transcript=PF3D7_0317600.1 | gene=PF3D7_0317600 | organism=Plasmodium_falciparum_3D7 | gene_product=40S ribosomal protein S11, putative | transcript_product=40S ribosomal protein S11, putative | location=Pf3D7_03_v3:725015-726130(+) | protein_length=161	14	14	14	18.76	161	0	111.99	66.5	6788500000	21
PF3D7_0520000.1-p1	PF3D7_0520000.1-p1	transcript=PF3D7_0520000.1	gene=PF3D7_0520000	gene_product=40S ribosomal protein S9, putative	| transcript=PF3D7_0520000.1 | gene=PF3D7_0520000 | organism=Plasmodium_falciparum_3D7 | gene_product=40S ribosomal protein S9, putative | transcript_product=40S ribosomal protein S9, putative | location=Pf3D7_05_v3:828953-829883(+) | protein_length=189 |	11	11	11	22.123	189	0	56.122	44.4	6646300000	15
PF3D7_1027800.1-p1	PF3D7_1027800.1-p1	transcript=PF3D7_1027800.1	gene=PF3D7_1027800	gene_product=60S ribosomal protein L3	| transcript=PF3D7_1027800.1 | gene=PF3D7_1027800 | organism=Plasmodium_falciparum_3D7 | gene_product=60S ribosomal protein L3 | transcript_product=60S ribosomal protein L3 | location=Pf3D7_10_v3:1153271-1154431(-) | protein_length=386 | sequence_SO=chrom	22	22	22	44.22	386	0	172.34	55.4	6633400000	46
PF3D7_1027300.1-p1	PF3D7_1027300.1-p1	transcript=PF3D7_1027300.1	gene=PF3D7_1027300	gene_product=peroxiredoxin	| transcript=PF3D7_1027300.1 | gene=PF3D7_1027300 | organism=Plasmodium_falciparum_3D7 | gene_product=peroxiredoxin | transcript_product=peroxiredoxin | location=Pf3D7_10_v3:1140589-1142602(-) | protein_length=393 | sequence_SO=chromosome | SO=protein_cod	18	18	18	43.929	393	0	323.31	41.2	6561900000	22
PF3D7_1130100.1-p1	PF3D7_1130100.1-p1	transcript=PF3D7_1130100.1	gene=PF3D7_1130100	gene_product=60S ribosomal protein L38	| transcript=PF3D7_1130100.1 | gene=PF3D7_1130100 | organism=Plasmodium_falciparum_3D7 | gene_product=60S ribosomal protein L38 | transcript_product=60S ribosomal protein L38 | location=Pf3D7_11_v3:1163094-1163357(-) | protein_length=87 | sequence_SO=chro	9	9	9	10.314	87	0	23.288	56.3	6059500000	18
PF3D7_0316800.1-p1	PF3D7_0316800.1-p1	transcript=PF3D7_0316800.1	gene=PF3D7_0316800	gene_product=40S ribosomal protein S15A, putative	| transcript=PF3D7_0316800.1 | gene=PF3D7_0316800 | organism=Plasmodium_falciparum_3D7 | gene_product=40S ribosomal protein S15A, putative | transcript_product=40S ribosomal protein S15A, putative | location=Pf3D7_03_v3:677842-678474(+) | protein_length=1	12	12	12	14.873	130	0	69.824	77.7	6032400000	21
PF3D7_1124900.1-p1;REV__PF3D7_1359900.1-p1	PF3D7_1124900.1-p1	transcript=PF3D7_1124900.1	gene=PF3D7_1124900	gene_product=60S ribosomal protein L35, putative	| transcript=PF3D7_1124900.1 | gene=PF3D7_1124900 | organism=Plasmodium_falciparum_3D7 | gene_product=60S ribosomal protein L35, putative | transcript_product=60S ribosomal protein L35, putative | location=Pf3D7_11_v3:981945-983086(+) | protein_length=124	11	11	11	14.748	124	0	94.533	44.4	6000400000	16
PF3D7_0516900.1-p1	PF3D7_0516900.1-p1	transcript=PF3D7_0516900.1	gene=PF3D7_0516900	gene_product=60S ribosomal protein L2	| transcript=PF3D7_0516900.1 | gene=PF3D7_0516900 | organism=Plasmodium_falciparum_3D7 | gene_product=60S ribosomal protein L2 | transcript_product=60S ribosomal protein L2 | location=Pf3D7_05_v3:712762-713772(-) | protein_length=260 | sequence_SO=chromos	13	13	13	27.999	260	0	126.84	53.5	5942600000	29
PF3D7_1357100.1-p1;PF3D7_1357000.1-p1	PF3D7_1357100.1-p1;PF3D7_1357000.1-p1	transcript=PF3D7_1357100.1	gene=PF3D7_1357100	gene_product=elongation factor 1-alpha	| transcript=PF3D7_1357100.1 | gene=PF3D7_1357100 | organism=Plasmodium_falciparum_3D7 | gene_product=elongation factor 1-alpha | transcript_product=elongation factor 1-alpha | location=Pf3D7_13_v3:2268901-2270232(+) | protein_length=443 | sequence_SO=chr	26	26	26	48.958	443	0	323.31	62.5	5418700000	50
PF3D7_0721600.1-p1	PF3D7_0721600.1-p1	transcript=PF3D7_0721600.1	gene=PF3D7_0721600	gene_product=40S ribosomal protein S5, putative	| transcript=PF3D7_0721600.1 | gene=PF3D7_0721600 | organism=Plasmodium_falciparum_3D7 | gene_product=40S ribosomal protein S5, putative | transcript_product=40S ribosomal protein S5, putative | location=Pf3D7_07_v3:931459-932164(-) | protein_length=195 |	11	11	11	21.863	195	0	182.39	70.3	4899600000	32
PF3D7_0917900.1-p1	PF3D7_0917900.1-p1	transcript=PF3D7_0917900.1	gene=PF3D7_0917900	gene_product=heat shock protein 70	| transcript=PF3D7_0917900.1 | gene=PF3D7_0917900 | organism=Plasmodium_falciparum_3D7 | gene_product=heat shock protein 70 | transcript_product=heat shock protein 70 | location=Pf3D7_09_v3:737985-740276(+) | protein_length=652 | sequence_SO=chromosome |	39	39	39	72.387	652	0	323.31	54.1	4049000000	45
PF3D7_1414300.1-p1	PF3D7_1414300.1-p1	transcript=PF3D7_1414300.1	gene=PF3D7_1414300	gene_product=60S ribosomal protein L10, putative	| transcript=PF3D7_1414300.1 | gene=PF3D7_1414300 | organism=Plasmodium_falciparum_3D7 | gene_product=60S ribosomal protein L10, putative | transcript_product=60S ribosomal protein L10, putative | location=Pf3D7_14_v3:570802-571461(+) | protein_length=219	14	14	14	25.216	219	0	62.139	53.9	3712500000	15
PF3D7_0519700.1-p1	PF3D7_0519700.1-p1	transcript=PF3D7_0519700.1	gene=PF3D7_0519700	gene_product=FoP domain-containing protein, putative	| transcript=PF3D7_0519700.1 | gene=PF3D7_0519700 | organism=Plasmodium_falciparum_3D7 | gene_product=FoP domain-containing protein, putative | transcript_product=FoP domain-containing protein, putative | location=Pf3D7_05_v3:817066-819139(+) | protein_le	12	12	12	22.734	192	0	68.493	47.4	3413300000	13
PF3D7_0503800.1-p1	PF3D7_0503800.1-p1	transcript=PF3D7_0503800.1	gene=PF3D7_0503800	gene_product=60S ribosomal protein L31	| transcript=PF3D7_0503800.1 | gene=PF3D7_0503800 | organism=Plasmodium_falciparum_3D7 | gene_product=60S ribosomal protein L31 | transcript_product=60S ribosomal protein L31 | location=Pf3D7_05_v3:151422-152384(-) | protein_length=120 | sequence_SO=chrom	6	6	6	14.065	120	0	28.073	40	3374100000	11
PF3D7_1331800.1-p1	PF3D7_1331800.1-p1	transcript=PF3D7_1331800.1	gene=PF3D7_1331800	gene_product=60S ribosomal protein L23, putative	| transcript=PF3D7_1331800.1 | gene=PF3D7_1331800 | organism=Plasmodium_falciparum_3D7 | gene_product=60S ribosomal protein L23, putative | transcript_product=60S ribosomal protein L23, putative | location=Pf3D7_13_v3:1324012-1324802(+) | protein_length=1	8	8	8	14.993	139	0	323.31	69.8	3303800000	18
PF3D7_1426000.1-p1	PF3D7_1426000.1-p1	transcript=PF3D7_1426000.1	gene=PF3D7_1426000	gene_product=60S ribosomal protein L21	| transcript=PF3D7_1426000.1 | gene=PF3D7_1426000 | organism=Plasmodium_falciparum_3D7 | gene_product=60S ribosomal protein L21 | transcript_product=60S ribosomal protein L21 | location=Pf3D7_14_v3:1016133-1016618(-) | protein_length=161 | sequence_SO=chr	12	12	12	18.795	161	0	168.29	54	3289700000	17
PF3D7_1465900.1-p1	PF3D7_1465900.1-p1	transcript=PF3D7_1465900.1	gene=PF3D7_1465900	gene_product=40S ribosomal protein S3	| transcript=PF3D7_1465900.1 | gene=PF3D7_1465900 | organism=Plasmodium_falciparum_3D7 | gene_product=40S ribosomal protein S3 | transcript_product=40S ribosomal protein S3 | location=Pf3D7_14_v3:2684141-2685534(+) | protein_length=221 | sequence_SO=chrom	16	16	16	24.668	221	0	100.55	63.8	3150600000	20
PF3D7_1002400.2-p1;PF3D7_1002400.1-p1	PF3D7_1002400.2-p1;PF3D7_1002400.1-p1	transcript=PF3D7_1002400.2	gene=PF3D7_1002400	gene_product=transformer-2 protein homolog beta, putative	| transcript=PF3D7_1002400.2 | gene=PF3D7_1002400 | organism=Plasmodium_falciparum_3D7 | gene_product=transformer-2 protein homolog beta, putative | transcript_product=transformer-2 protein homolog beta, putative | location=Pf3D7_10_v3:121115-123291(+) |	11	11	11	29.837	246	0	90.549	41.5	2864600000	21
PF3D7_0818900.1-p1	PF3D7_0818900.1-p1	transcript=PF3D7_0818900.1	gene=PF3D7_0818900	gene_product=heat shock protein 70	| transcript=PF3D7_0818900.1 | gene=PF3D7_0818900 | organism=Plasmodium_falciparum_3D7 | gene_product=heat shock protein 70 | transcript_product=heat shock protein 70 | location=Pf3D7_08_v3:860384-862417(+) | protein_length=677 | sequence_SO=chromosome |	31	31	27	73.914	677	0	217.68	47.9	2831500000	41
PF3D7_0306900.1-p1	PF3D7_0306900.1-p1	transcript=PF3D7_0306900.1	gene=PF3D7_0306900	gene_product=40S ribosomal protein S23, putative	| transcript=PF3D7_0306900.1 | gene=PF3D7_0306900 | organism=Plasmodium_falciparum_3D7 | gene_product=40S ribosomal protein S23, putative | transcript_product=40S ribosomal protein S23, putative | location=Pf3D7_03_v3:310652-311805(+) | protein_length=145	6	6	6	16.13	145	0	53.536	38.6	2750900000	9
PF3D7_1110400.1-p1	PF3D7_1110400.1-p1	transcript=PF3D7_1110400.1	gene=PF3D7_1110400	gene_product=RNA-binding protein, putative	| transcript=PF3D7_1110400.1 | gene=PF3D7_1110400 | organism=Plasmodium_falciparum_3D7 | gene_product=RNA-binding protein, putative | transcript_product=RNA-binding protein, putative | location=Pf3D7_11_v3:414797-419556(+) | protein_length=1483 | sequence	48	48	48	173.92	1483	0	323.31	38	2644700000	66
PF3D7_0706400.1-p1	PF3D7_0706400.1-p1	transcript=PF3D7_0706400.1	gene=PF3D7_0706400	gene_product=60S ribosomal protein L37	| transcript=PF3D7_0706400.1 | gene=PF3D7_0706400 | organism=Plasmodium_falciparum_3D7 | gene_product=60S ribosomal protein L37 | transcript_product=60S ribosomal protein L37 | location=Pf3D7_07_v3:306855-307133(-) | protein_length=92 | sequence_SO=chromo	6	6	6	10.539	92	0	7.5946	46.7	2637600000	9
PF3D7_0507100.1-p1	PF3D7_0507100.1-p1	transcript=PF3D7_0507100.1	gene=PF3D7_0507100	gene_product=60S ribosomal protein L4	| transcript=PF3D7_0507100.1 | gene=PF3D7_0507100 | organism=Plasmodium_falciparum_3D7 | gene_product=60S ribosomal protein L4 | transcript_product=60S ribosomal protein L4 | location=Pf3D7_05_v3:294668-295903(-) | protein_length=411 | sequence_SO=chromos	21	21	21	46.211	411	0	139.01	54	2614800000	28
PF3D7_0614500.1-p1	PF3D7_0614500.1-p1	transcript=PF3D7_0614500.1	gene=PF3D7_0614500	gene_product=60S ribosomal protein L19	| transcript=PF3D7_0614500.1 | gene=PF3D7_0614500 | organism=Plasmodium_falciparum_3D7 | gene_product=60S ribosomal protein L19 | transcript_product=60S ribosomal protein L19 | location=Pf3D7_06_v3:606142-607259(-) | protein_length=182 | sequence_SO=chrom	8	8	8	21.58	182	0	46.818	31.9	2600700000	8
PF3D7_1309100.1-p1	PF3D7_1309100.1-p1	transcript=PF3D7_1309100.1	gene=PF3D7_1309100	gene_product=60S ribosomal protein L24, putative	| transcript=PF3D7_1309100.1 | gene=PF3D7_1309100 | organism=Plasmodium_falciparum_3D7 | gene_product=60S ribosomal protein L24, putative | transcript_product=60S ribosomal protein L24, putative | location=Pf3D7_13_v3:418820-420121(+) | protein_length=162	6	6	6	19.245	162	0	41.975	33.3	2568700000	7
PF3D7_0814000.1-p1	PF3D7_0814000.1-p1	transcript=PF3D7_0814000.1	gene=PF3D7_0814000	gene_product=60S ribosomal protein L13-2, putative	| transcript=PF3D7_0814000.1 | gene=PF3D7_0814000 | organism=Plasmodium_falciparum_3D7 | gene_product=60S ribosomal protein L13-2, putative | transcript_product=60S ribosomal protein L13-2, putative | location=Pf3D7_08_v3:680957-681809(+) | protein_length	13	13	13	25.441	215	0	49.571	45.1	2515700000	22
PF3D7_0517000.1-p1	PF3D7_0517000.1-p1	transcript=PF3D7_0517000.1	gene=PF3D7_0517000	gene_product=60S ribosomal protein L12, putative	| transcript=PF3D7_0517000.1 | gene=PF3D7_0517000 | organism=Plasmodium_falciparum_3D7 | gene_product=60S ribosomal protein L12, putative | transcript_product=60S ribosomal protein L12, putative | location=Pf3D7_05_v3:715765-716675(-) | protein_length=165	8	8	8	18.112	165	0	86.024	58.8	2232000000	14
PF3D7_1105000.1-p1	PF3D7_1105000.1-p1	transcript=PF3D7_1105000.1	gene=PF3D7_1105000	gene_product=histone H4	| transcript=PF3D7_1105000.1 | gene=PF3D7_1105000 | organism=Plasmodium_falciparum_3D7 | gene_product=histone H4 | transcript_product=histone H4 | location=Pf3D7_11_v3:221818-222129(-) | protein_length=103 | sequence_SO=chromosome | SO=protein_coding | is	8	8	8	11.455	103	0	18.673	56.3	2149900000	12
PF3D7_1129400.1-p1	PF3D7_1129400.1-p1	transcript=PF3D7_1129400.1	gene=PF3D7_1129400	gene_product=rRNA (cytosine-C(5))-methyltransferase, putative	| transcript=PF3D7_1129400.1 | gene=PF3D7_1129400 | organism=Plasmodium_falciparum_3D7 | gene_product=rRNA (cytosine-C(5))-methyltransferase, putative | transcript_product=rRNA (cytosine-C(5))-methyltransferase, putative | location=Pf3D7_11_v3:1138075-113	19	19	19	74.368	634	0	176.53	31.5	2025300000	28
PF3D7_1323100.1-p1	PF3D7_1323100.1-p1	transcript=PF3D7_1323100.1	gene=PF3D7_1323100	gene_product=60S ribosomal protein L6, putative	| transcript=PF3D7_1323100.1 | gene=PF3D7_1323100 | organism=Plasmodium_falciparum_3D7 | gene_product=60S ribosomal protein L6, putative | transcript_product=60S ribosomal protein L6, putative | location=Pf3D7_13_v3:965486-966280(-) | protein_length=190 |	12	12	12	21.601	190	0	123.64	66.3	2016200000	15
PF3D7_1447000.1-p1;PF3D7_1219000.1-p1	PF3D7_1447000.1-p1	transcript=PF3D7_1447000.1	gene=PF3D7_1447000	gene_product=40S ribosomal protein S5	| transcript=PF3D7_1447000.1 | gene=PF3D7_1447000 | organism=Plasmodium_falciparum_3D7 | gene_product=40S ribosomal protein S5 | transcript_product=40S ribosomal protein S5 | location=Pf3D7_14_v3:1929931-1931379(+) | protein_length=272 | sequence_SO=chrom	17	17	17	29.957	272	0	69.807	59.2	2009100000	21
PF3D7_0702200.1-p1	PF3D7_0702200.1-p1	transcript=PF3D7_0702200.1	gene=PF3D7_0702200	gene_product=lysophospholipase, putative	| transcript=PF3D7_0702200.1 | gene=PF3D7_0702200 | organism=Plasmodium_falciparum_3D7 | gene_product=lysophospholipase, putative | transcript_product=lysophospholipase, putative | location=Pf3D7_07_v3:91867-93141(-) | protein_length=424 | sequence_SO=chr	1	1	1	49.242	424	0.0098177	0.87011	1.7	2004700000	1
PF3D7_0705700.1-p1	PF3D7_0705700.1-p1	transcript=PF3D7_0705700.1	gene=PF3D7_0705700	gene_product=40S ribosomal protein S29, putative	| transcript=PF3D7_0705700.1 | gene=PF3D7_0705700 | organism=Plasmodium_falciparum_3D7 | gene_product=40S ribosomal protein S29, putative | transcript_product=40S ribosomal protein S29, putative | location=Pf3D7_07_v3:285472-286166(-) | protein_length=54	4	4	4	6.4156	54	0	5.3922	48.1	1996400000	8
PF3D7_0307200.1-p1	PF3D7_0307200.1-p1	transcript=PF3D7_0307200.1	gene=PF3D7_0307200	gene_product=60S ribosomal protein L7, putative	| transcript=PF3D7_0307200.1 | gene=PF3D7_0307200 | organism=Plasmodium_falciparum_3D7 | gene_product=60S ribosomal protein L7, putative | transcript_product=60S ribosomal protein L7, putative | location=Pf3D7_03_v3:314976-316236(-) | protein_length=257 |	16	16	16	30.523	257	0	45.488	51.8	1975300000	23
PF3D7_1019400.1-p1	PF3D7_1019400.1-p1	transcript=PF3D7_1019400.1	gene=PF3D7_1019400	gene_product=60S ribosomal protein L30e, putative	| transcript=PF3D7_1019400.1 | gene=PF3D7_1019400 | organism=Plasmodium_falciparum_3D7 | gene_product=60S ribosomal protein L30e, putative | transcript_product=60S ribosomal protein L30e, putative | location=Pf3D7_10_v3:786503-787008(+) | protein_length=1	5	5	5	11.775	108	0	44.271	63	1764100000	11
PF3D7_0929400.1-p1	PF3D7_0929400.1-p1	transcript=PF3D7_0929400.1	gene=PF3D7_0929400	gene_product=high molecular weight rhoptry protein 2	| transcript=PF3D7_0929400.1 | gene=PF3D7_0929400 | organism=Plasmodium_falciparum_3D7 | gene_product=high molecular weight rhoptry protein 2 | transcript_product=high molecular weight rhoptry protein 2 | location=Pf3D7_09_v3:1175203-1180762(+) | protein_	58	58	58	162.66	1378	0	323.31	47.3	1733500000	67
PF3D7_0210100.1-p1	PF3D7_0210100.1-p1	transcript=PF3D7_0210100.1	gene=PF3D7_0210100	gene_product=60S ribosomal protein L37ae, putative	| transcript=PF3D7_0210100.1 | gene=PF3D7_0210100 | organism=Plasmodium_falciparum_3D7 | gene_product=60S ribosomal protein L37ae, putative | transcript_product=60S ribosomal protein L37ae, putative | location=Pf3D7_02_v3:412275-412859(+) | protein_length	5	5	5	10.799	96	0	13.949	36.5	1694900000	10
PF3D7_1338200.1-p1	PF3D7_1338200.1-p1	transcript=PF3D7_1338200.1	gene=PF3D7_1338200	gene_product=60S ribosomal protein L6-2, putative	| transcript=PF3D7_1338200.1 | gene=PF3D7_1338200 | organism=Plasmodium_falciparum_3D7 | gene_product=60S ribosomal protein L6-2, putative | transcript_product=60S ribosomal protein L6-2, putative | location=Pf3D7_13_v3:1545070-1545735(-) | protein_length	10	10	10	25.532	221	0	81.312	48.9	1683900000	19
PF3D7_1460300.1-p1	PF3D7_1460300.1-p1	transcript=PF3D7_1460300.1	gene=PF3D7_1460300	gene_product=60S ribosomal protein L29, putative	| transcript=PF3D7_1460300.1 | gene=PF3D7_1460300 | organism=Plasmodium_falciparum_3D7 | gene_product=60S ribosomal protein L29, putative | transcript_product=60S ribosomal protein L29, putative | location=Pf3D7_14_v3:2459214-2459964(-) | protein_length=6	2	2	2	8.0144	67	0	6.3424	13.4	1651100000	3
PF3D7_0629200.1-p1	PF3D7_0629200.1-p1	transcript=PF3D7_0629200.1	gene=PF3D7_0629200	gene_product=DnaJ protein, putative	| transcript=PF3D7_0629200.1 | gene=PF3D7_0629200 | organism=Plasmodium_falciparum_3D7 | gene_product=DnaJ protein, putative | transcript_product=DnaJ protein, putative | location=Pf3D7_06_v3:1199853-1200995(-) | protein_length=380 | sequence_SO=chromosom	17	17	17	44.669	380	0	269.81	46.3	1629100000	24
PF3D7_1460700.1-p1	PF3D7_1460700.1-p1	transcript=PF3D7_1460700.1	gene=PF3D7_1460700	gene_product=60S ribosomal protein L27	| transcript=PF3D7_1460700.1 | gene=PF3D7_1460700 | organism=Plasmodium_falciparum_3D7 | gene_product=60S ribosomal protein L27 | transcript_product=60S ribosomal protein L27 | location=Pf3D7_14_v3:2475501-2476473(-) | protein_length=146 | sequence_SO=chr	7	7	7	16.745	146	0	21.842	49.3	1596800000	9
PF3D7_1133800.1-p1	PF3D7_1133800.1-p1	transcript=PF3D7_1133800.1	gene=PF3D7_1133800	gene_product=RNA (uracil-5-)methyltransferase, putative	| transcript=PF3D7_1133800.1 | gene=PF3D7_1133800 | organism=Plasmodium_falciparum_3D7 | gene_product=RNA (uracil-5-)methyltransferase, putative | transcript_product=RNA (uracil-5-)methyltransferase, putative | location=Pf3D7_11_v3:1309024-1311793(+) | pr	29	29	29	101.56	857	0	270.12	41.5	1563500000	37
PF3D7_1424400.1-p1	PF3D7_1424400.1-p1	transcript=PF3D7_1424400.1	gene=PF3D7_1424400	gene_product=60S ribosomal protein L7-3, putative	| transcript=PF3D7_1424400.1 | gene=PF3D7_1424400 | organism=Plasmodium_falciparum_3D7 | gene_product=60S ribosomal protein L7-3, putative | transcript_product=60S ribosomal protein L7-3, putative | location=Pf3D7_14_v3:977908-979166(+) | protein_length=2	12	12	12	32.681	283	0	34.984	41	1515300000	17
PF3D7_1337300.1-p1	PF3D7_1337300.1-p1	transcript=PF3D7_1337300.1	gene=PF3D7_1337300	gene_product=exoribonuclease, putative	| transcript=PF3D7_1337300.1 | gene=PF3D7_1337300 | organism=Plasmodium_falciparum_3D7 | gene_product=exoribonuclease, putative | transcript_product=exoribonuclease, putative | location=Pf3D7_13_v3:1503015-1506022(+) | protein_length=903 | sequence_SO=chr	33	33	33	106.77	903	0	112.32	41.2	1435300000	42
PF3D7_1462800.1-p1	PF3D7_1462800.1-p1	transcript=PF3D7_1462800.1	gene=PF3D7_1462800	gene_product=glyceraldehyde-3-phosphate dehydrogenase	| transcript=PF3D7_1462800.1 | gene=PF3D7_1462800 | organism=Plasmodium_falciparum_3D7 | gene_product=glyceraldehyde-3-phosphate dehydrogenase | transcript_product=glyceraldehyde-3-phosphate dehydrogenase | location=Pf3D7_14_v3:2559098-2560347(+) | protei	20	20	20	36.635	337	0	286.4	78.9	1388900000	27
PF3D7_1408800.1-p1	PF3D7_1408800.1-p1	transcript=PF3D7_1408800.1	gene=PF3D7_1408800	gene_product=conserved Plasmodium protein, unknown function	| transcript=PF3D7_1408800.1 | gene=PF3D7_1408800 | organism=Plasmodium_falciparum_3D7 | gene_product=conserved Plasmodium protein, unknown function | transcript_product=conserved Plasmodium protein, unknown function | location=Pf3D7_14_v3:349359-350415(+	1	1	1	34.894	297	0.0016	1.7327	3	1368900000	1
PF3D7_0304400.1-p1	PF3D7_0304400.1-p1	transcript=PF3D7_0304400.1	gene=PF3D7_0304400	gene_product=60S ribosomal protein L44	| transcript=PF3D7_0304400.1 | gene=PF3D7_0304400 | organism=Plasmodium_falciparum_3D7 | gene_product=60S ribosomal protein L44 | transcript_product=60S ribosomal protein L44 | location=Pf3D7_03_v3:217941-218489(+) | protein_length=104 | sequence_SO=chrom	4	4	4	12.157	104	0	4.4569	20.2	1315700000	7
PF3D7_1130200.1-p1	PF3D7_1130200.1-p1	transcript=PF3D7_1130200.1	gene=PF3D7_1130200	gene_product=60S ribosomal protein P0	| transcript=PF3D7_1130200.1 | gene=PF3D7_1130200 | organism=Plasmodium_falciparum_3D7 | gene_product=60S ribosomal protein P0 | transcript_product=60S ribosomal protein P0 | location=Pf3D7_11_v3:1165221-1166171(+) | protein_length=316 | sequence_SO=chrom	13	13	13	34.967	316	0	175.84	55.4	1200200000	25
PF3D7_1445900.1-p1	PF3D7_1445900.1-p1	transcript=PF3D7_1445900.1	gene=PF3D7_1445900	gene_product=ATP-dependent RNA helicase DDX5, putative	| transcript=PF3D7_1445900.1 | gene=PF3D7_1445900 | organism=Plasmodium_falciparum_3D7 | gene_product=ATP-dependent RNA helicase DDX5, putative | transcript_product=ATP-dependent RNA helicase DDX5, putative | location=Pf3D7_14_v3:1885443-1888323(+) | prot	26	26	26	60.035	527	0	138.82	60.9	1060300000	24
PF3D7_1469200.1-p1	PF3D7_1469200.1-p1	transcript=PF3D7_1469200.1	gene=PF3D7_1469200	gene_product=shewanella-like protein phosphatase 1, putative	| transcript=PF3D7_1469200.1 | gene=PF3D7_1469200 | organism=Plasmodium_falciparum_3D7 | gene_product=shewanella-like protein phosphatase 1, putative | transcript_product=shewanella-like protein phosphatase 1, putative | location=Pf3D7_14_v3:2838913-28399	11	11	11	42.325	358	0	65.771	36	1041900000	18
PF3D7_0219200.1-p1	PF3D7_0219200.1-p1	transcript=PF3D7_0219200.1	gene=PF3D7_0219200	gene_product=40S ribosomal protein S30	| transcript=PF3D7_0219200.1 | gene=PF3D7_0219200 | organism=Plasmodium_falciparum_3D7 | gene_product=40S ribosomal protein S30 | transcript_product=40S ribosomal protein S30 | location=Pf3D7_02_v3:772316-772690(+) | protein_length=58 | sequence_SO=chromo	5	5	5	6.4876	58	0	3.8259	31	1034500000	4
PF3D7_0710600.1-p1	PF3D7_0710600.1-p1	transcript=PF3D7_0710600.1	gene=PF3D7_0710600	gene_product=60S ribosomal protein L34	| transcript=PF3D7_0710600.1 | gene=PF3D7_0710600 | organism=Plasmodium_falciparum_3D7 | gene_product=60S ribosomal protein L34 | transcript_product=60S ribosomal protein L34 | location=Pf3D7_07_v3:478468-479138(-) | protein_length=150 | sequence_SO=chrom	5	5	5	17.351	150	0	11.503	26.7	1031600000	5
PF3D7_0320800.1-p1;PF3D7_1345400.1-p1	PF3D7_0320800.1-p1	transcript=PF3D7_0320800.1	gene=PF3D7_0320800	gene_product=ATP-dependent RNA helicase DDX6	| transcript=PF3D7_0320800.1 | gene=PF3D7_0320800 | organism=Plasmodium_falciparum_3D7 | gene_product=ATP-dependent RNA helicase DDX6 | transcript_product=ATP-dependent RNA helicase DDX6 | location=Pf3D7_03_v3:870817-872342(+) | protein_length=433 | seque	22	22	22	49.413	433	0	101.13	63	1028100000	32
PF3D7_0528800.1-p1	PF3D7_0528800.1-p1	transcript=PF3D7_0528800.1	gene=PF3D7_0528800	gene_product=nucleolar preribosomal GTPase, putative	| transcript=PF3D7_0528800.1 | gene=PF3D7_0528800 | organism=Plasmodium_falciparum_3D7 | gene_product=nucleolar preribosomal GTPase, putative | transcript_product=nucleolar preribosomal GTPase, putative | location=Pf3D7_05_v3:1180425-1182038(-) | protein_	26	26	26	63.933	537	0	131.25	53.1	1015200000	35
PF3D7_0714000.1-p1	PF3D7_0714000.1-p1	transcript=PF3D7_0714000.1	gene=PF3D7_0714000	gene_product=histone H2B variant	| transcript=PF3D7_0714000.1 | gene=PF3D7_0714000 | organism=Plasmodium_falciparum_3D7 | gene_product=histone H2B variant | transcript_product=histone H2B variant | location=Pf3D7_07_v3:643101-643472(-) | protein_length=123 | sequence_SO=chromosome | SO=p	8	7	7	13.763	123	0	45.77	54.5	1014400000	8
PF3D7_1010600.1-p1	PF3D7_1010600.1-p1	transcript=PF3D7_1010600.1	gene=PF3D7_1010600	gene_product=eukaryotic translation initiation factor 2 subunit beta	| transcript=PF3D7_1010600.1 | gene=PF3D7_1010600 | organism=Plasmodium_falciparum_3D7 | gene_product=eukaryotic translation initiation factor 2 subunit beta | transcript_product=eukaryotic translation initiation factor 2 subunit beta | location=Pf3D7_10_	17	17	17	25.322	222	0	93.129	72.1	966470000	20
PF3D7_1341200.1-p1	PF3D7_1341200.1-p1	transcript=PF3D7_1341200.1	gene=PF3D7_1341200	gene_product=60S ribosomal protein L18, putative	| transcript=PF3D7_1341200.1 | gene=PF3D7_1341200 | organism=Plasmodium_falciparum_3D7 | gene_product=60S ribosomal protein L18, putative | transcript_product=60S ribosomal protein L18, putative | location=Pf3D7_13_v3:1633860-1634530(-) | protein_length=1	12	12	12	21.746	184	0	66.95	52.7	962460000	18
PF3D7_1451900.1-p1	PF3D7_1451900.1-p1	transcript=PF3D7_1451900.1	gene=PF3D7_1451900	gene_product=ribosome biogenesis protein TSR1, putative	| transcript=PF3D7_1451900.1 | gene=PF3D7_1451900 | organism=Plasmodium_falciparum_3D7 | gene_product=ribosome biogenesis protein TSR1, putative | transcript_product=ribosome biogenesis protein TSR1, putative | location=Pf3D7_14_v3:2128168-2131257(-) | pr	38	38	38	120.67	1029	0	235.88	43.4	890390000	37
PF3D7_0611700.1-p1	PF3D7_0611700.1-p1	transcript=PF3D7_0611700.1	gene=PF3D7_0611700	gene_product=60S ribosomal protein L39	| transcript=PF3D7_0611700.1 | gene=PF3D7_0611700 | organism=Plasmodium_falciparum_3D7 | gene_product=60S ribosomal protein L39 | transcript_product=60S ribosomal protein L39 | location=Pf3D7_06_v3:488579-489287(-) | protein_length=51 | sequence_SO=chromo	2	2	2	6.5187	51	0	3.059	21.6	822690000	2
PF3D7_1021500.1-p1	PF3D7_1021500.1-p1	transcript=PF3D7_1021500.1	gene=PF3D7_1021500	gene_product=ATP-dependent RNA helicase ROK1, putative	| transcript=PF3D7_1021500.1 | gene=PF3D7_1021500 | organism=Plasmodium_falciparum_3D7 | gene_product=ATP-dependent RNA helicase ROK1, putative | transcript_product=ATP-dependent RNA helicase ROK1, putative | location=Pf3D7_10_v3:867635-869677(-) | protei	24	24	24	79.861	680	0	105.58	37.9	741170000	25
PF3D7_0617900.1-p1	PF3D7_0617900.1-p1	transcript=PF3D7_0617900.1	gene=PF3D7_0617900	gene_product=histone H3 variant	| transcript=PF3D7_0617900.1 | gene=PF3D7_0617900 | organism=Plasmodium_falciparum_3D7 | gene_product=histone H3 variant | transcript_product=histone H3 variant | location=Pf3D7_06_v3:754395-754805(+) | protein_length=136 | sequence_SO=chromosome | SO=pro	4	4	2	15.441	136	0	18.064	40.4	739580000	8
PF3D7_1325100.1-p1	PF3D7_1325100.1-p1	transcript=PF3D7_1325100.1	gene=PF3D7_1325100	gene_product=phosphoribosylpyrophosphate synthetase	| transcript=PF3D7_1325100.1 | gene=PF3D7_1325100 | organism=Plasmodium_falciparum_3D7 | gene_product=phosphoribosylpyrophosphate synthetase | transcript_product=phosphoribosylpyrophosphate synthetase | location=Pf3D7_13_v3:1044552-1045865(-) | protein_le	15	15	15	49.382	437	0	125.09	46.2	735350000	24
PF3D7_0423300.1-p1	PF3D7_0423300.1-p1	transcript=PF3D7_0423300.1	gene=PF3D7_0423300	gene_product=conserved Plasmodium protein, unknown function	| transcript=PF3D7_0423300.1 | gene=PF3D7_0423300 | organism=Plasmodium_falciparum_3D7 | gene_product=conserved Plasmodium protein, unknown function | transcript_product=conserved Plasmodium protein, unknown function | location=Pf3D7_04_v3:1051576-1053006	8	8	8	58.35	476	0	72.717	23.9	723250000	16
PF3D7_0500800.1-p1	PF3D7_0500800.1-p1	transcript=PF3D7_0500800.1	gene=PF3D7_0500800	gene_product=mature parasite-infected erythrocyte surface antigen	| transcript=PF3D7_0500800.1 | gene=PF3D7_0500800 | organism=Plasmodium_falciparum_3D7 | gene_product=mature parasite-infected erythrocyte surface antigen | transcript_product=mature parasite-infected erythrocyte surface antigen | location=Pf3D7_05_v3:433	29	29	29	168.29	1434	0	212.36	28	716380000	32
PF3D7_0818200.1-p1	PF3D7_0818200.1-p1	transcript=PF3D7_0818200.1	gene=PF3D7_0818200	gene_product=14-3-3 protein	| transcript=PF3D7_0818200.1 | gene=PF3D7_0818200 | organism=Plasmodium_falciparum_3D7 | gene_product=14-3-3 protein | transcript_product=14-3-3 protein | location=Pf3D7_08_v3:830006-831454(+) | protein_length=262 | sequence_SO=chromosome | SO=protein_cod	16	16	16	30.192	262	0	95.367	60.3	716370000	23
PF3D7_0831400.1-p1	PF3D7_0831400.1-p1	transcript=PF3D7_0831400.1	gene=PF3D7_0831400	gene_product=Plasmodium exported protein, unknown function	| transcript=PF3D7_0831400.1 | gene=PF3D7_0831400 | organism=Plasmodium_falciparum_3D7 | gene_product=Plasmodium exported protein, unknown function | transcript_product=Plasmodium exported protein, unknown function | location=Pf3D7_08_v3:1344405-1345487(-	10	10	10	36.413	302	0	25.343	33.8	706210000	16
PF3D7_1246200.1-p1	PF3D7_1246200.1-p1	transcript=PF3D7_1246200.1	gene=PF3D7_1246200	gene_product=actin I	| transcript=PF3D7_1246200.1 | gene=PF3D7_1246200 | organism=Plasmodium_falciparum_3D7 | gene_product=actin I | transcript_product=actin I | location=Pf3D7_12_v3:1920784-1921914(+) | protein_length=376 | sequence_SO=chromosome | SO=protein_coding | is_pse	18	18	16	41.87	376	0	322.08	60.1	699140000	23
PF3D7_1365900.1-p1;PF3D7_1211800.1-p1	PF3D7_1365900.1-p1;PF3D7_1211800.1-p1	transcript=PF3D7_1365900.1	gene=PF3D7_1365900	gene_product=ubiquitin-60S ribosomal protein L40	| transcript=PF3D7_1365900.1 | gene=PF3D7_1365900 | organism=Plasmodium_falciparum_3D7 | gene_product=ubiquitin-60S ribosomal protein L40 | transcript_product=ubiquitin-60S ribosomal protein L40 | location=Pf3D7_13_v3:2632534-2633260(-) | protein_length=1	4	4	4	14.617	128	0	70.21	32	654140000	4
PF3D7_1476300.1-p1	PF3D7_1476300.1-p1	transcript=PF3D7_1476300.1	gene=PF3D7_1476300	gene_product=Plasmodium exported protein (PHISTb), unknown function	| transcript=PF3D7_1476300.1 | gene=PF3D7_1476300 | organism=Plasmodium_falciparum_3D7 | gene_product=Plasmodium exported protein (PHISTb), unknown function | transcript_product=Plasmodium exported protein (PHISTb), unknown function | location=Pf3D7_14_v3	17	17	17	68.141	572	0	323.31	40.4	642910000	20
PF3D7_0617200.1-p1	PF3D7_0617200.1-p1	transcript=PF3D7_0617200.1	gene=PF3D7_0617200	gene_product=conserved Plasmodium protein, unknown function	| transcript=PF3D7_0617200.1 | gene=PF3D7_0617200 | organism=Plasmodium_falciparum_3D7 | gene_product=conserved Plasmodium protein, unknown function | transcript_product=conserved Plasmodium protein, unknown function | location=Pf3D7_06_v3:717050-718917(+	21	21	21	52.98	446	0	172.61	42.4	641720000	19
PF3D7_0309600.1-p1	PF3D7_0309600.1-p1	transcript=PF3D7_0309600.1	gene=PF3D7_0309600	gene_product=60S acidic ribosomal protein P2	| transcript=PF3D7_0309600.1 | gene=PF3D7_0309600 | organism=Plasmodium_falciparum_3D7 | gene_product=60S acidic ribosomal protein P2 | transcript_product=60S acidic ribosomal protein P2 | location=Pf3D7_03_v3:407980-408318(+) | protein_length=112 | seque	7	7	7	11.948	112	0	266.82	70.5	635960000	11
PF3D7_1003500.1-p1	PF3D7_1003500.1-p1	transcript=PF3D7_1003500.1	gene=PF3D7_1003500	gene_product=40S ribosomal protein S20e, putative	| transcript=PF3D7_1003500.1 | gene=PF3D7_1003500 | organism=Plasmodium_falciparum_3D7 | gene_product=40S ribosomal protein S20e, putative | transcript_product=40S ribosomal protein S20e, putative | location=Pf3D7_10_v3:160316-160962(-) | protein_length=1	6	6	6	13.513	118	0	18.887	28	605420000	4
PF3D7_1103100.1-p1	PF3D7_1103100.1-p1	transcript=PF3D7_1103100.1	gene=PF3D7_1103100	gene_product=60S acidic ribosomal protein P1, putative	| transcript=PF3D7_1103100.1 | gene=PF3D7_1103100 | organism=Plasmodium_falciparum_3D7 | gene_product=60S acidic ribosomal protein P1, putative | transcript_product=60S acidic ribosomal protein P1, putative | location=Pf3D7_11_v3:140048-140801(-) | protei	5	5	5	13.014	118	0	68.325	64.4	604610000	8
PF3D7_1431700.1-p1	PF3D7_1431700.1-p1	transcript=PF3D7_1431700.1	gene=PF3D7_1431700	gene_product=60S ribosomal protein L14, putative	| transcript=PF3D7_1431700.1 | gene=PF3D7_1431700 | organism=Plasmodium_falciparum_3D7 | gene_product=60S ribosomal protein L14, putative | transcript_product=60S ribosomal protein L14, putative | location=Pf3D7_14_v3:1247030-1247950(+) | protein_length=1	7	7	7	19.297	165	0	9.891	44.2	598290000	6
PF3D7_1004000.1-p1	PF3D7_1004000.1-p1	transcript=PF3D7_1004000.1	gene=PF3D7_1004000	gene_product=60S ribosomal protein L13, putative	| transcript=PF3D7_1004000.1 | gene=PF3D7_1004000 | organism=Plasmodium_falciparum_3D7 | gene_product=60S ribosomal protein L13, putative | transcript_product=60S ribosomal protein L13, putative | location=Pf3D7_10_v3:179344-180226(-) | protein_length=202	13	13	13	23.754	202	0	13.399	51.5	573850000	10
PF3D7_0320900.1-p1	PF3D7_0320900.1-p1	transcript=PF3D7_0320900.1	gene=PF3D7_0320900	gene_product=histone H2A.Z	| transcript=PF3D7_0320900.1 | gene=PF3D7_0320900 | organism=Plasmodium_falciparum_3D7 | gene_product=histone H2A.Z | transcript_product=histone H2A.Z | location=Pf3D7_03_v3:875213-876295(+) | protein_length=158 | sequence_SO=chromosome | SO=protein_codin	6	5	5	16.453	158	0	7.7422	31	572380000	8
PF3D7_1149200.1-p1;PF3D7_1149500.1-p1	PF3D7_1149200.1-p1	transcript=PF3D7_1149200.1	gene=PF3D7_1149200	gene_product=ring-infected erythrocyte surface antigen	| transcript=PF3D7_1149200.1 | gene=PF3D7_1149200 | organism=Plasmodium_falciparum_3D7 | gene_product=ring-infected erythrocyte surface antigen | transcript_product=ring-infected erythrocyte surface antigen | location=Pf3D7_11_v3:1976407-1979804(+) | prot	18	18	15	126.92	1090	0	135.54	15.3	522350000	15
PF3D7_1466700.1-p1	PF3D7_1466700.1-p1	transcript=PF3D7_1466700.1	gene=PF3D7_1466700	gene_product=60S ribosome subunit biogenesis protein NIP7, putative	| transcript=PF3D7_1466700.1 | gene=PF3D7_1466700 | organism=Plasmodium_falciparum_3D7 | gene_product=60S ribosome subunit biogenesis protein NIP7, putative | transcript_product=60S ribosome subunit biogenesis protein NIP7, putative | location=Pf3D7_14_v3	7	7	7	20.411	179	0	90.296	58.7	516850000	11
PF3D7_0210900.1-p1	PF3D7_0210900.1-p1	transcript=PF3D7_0210900.1	gene=PF3D7_0210900	gene_product=conserved Plasmodium protein, unknown function	| transcript=PF3D7_0210900.1 | gene=PF3D7_0210900 | organism=Plasmodium_falciparum_3D7 | gene_product=conserved Plasmodium protein, unknown function | transcript_product=conserved Plasmodium protein, unknown function | location=Pf3D7_02_v3:442080-442934(-	9	9	9	32.541	284	0	42.719	25.4	496540000	12
PF3D7_1474900.1-p1	PF3D7_1474900.1-p1	transcript=PF3D7_1474900.1	gene=PF3D7_1474900	gene_product=trailer hitch homolog, putative	| transcript=PF3D7_1474900.1 | gene=PF3D7_1474900 | organism=Plasmodium_falciparum_3D7 | gene_product=trailer hitch homolog, putative | transcript_product=trailer hitch homolog, putative | location=Pf3D7_14_v3:3072261-3073247(+) | protein_length=328 | seq	13	13	13	38.569	328	0	219.71	60.1	491520000	18
PF3D7_1109400.1-p1	PF3D7_1109400.1-p1	transcript=PF3D7_1109400.1	gene=PF3D7_1109400	gene_product=essential nuclear protein 1, putative	| transcript=PF3D7_1109400.1 | gene=PF3D7_1109400 | organism=Plasmodium_falciparum_3D7 | gene_product=essential nuclear protein 1, putative | transcript_product=essential nuclear protein 1, putative | location=Pf3D7_11_v3:390644-393331(-) | protein_length	16	16	16	51.703	436	0	123.21	42.2	489050000	17
PF3D7_1011800.1-p1	PF3D7_1011800.1-p1	transcript=PF3D7_1011800.1	gene=PF3D7_1011800	gene_product=PRE-binding protein	| transcript=PF3D7_1011800.1 | gene=PF3D7_1011800 | organism=Plasmodium_falciparum_3D7 | gene_product=PRE-binding protein | transcript_product=PRE-binding protein | location=Pf3D7_10_v3:455398-458817(+) | protein_length=1139 | sequence_SO=chromosome | SO=	33	33	33	131.62	1139	0	156.88	31.4	478460000	39
PF3D7_1368200.1-p1	PF3D7_1368200.1-p1	transcript=PF3D7_1368200.1	gene=PF3D7_1368200	gene_product=ABC transporter E family member 1, putative	| transcript=PF3D7_1368200.1 | gene=PF3D7_1368200 | organism=Plasmodium_falciparum_3D7 | gene_product=ABC transporter E family member 1, putative | transcript_product=ABC transporter E family member 1, putative | location=Pf3D7_13_v3:2713463-2715436(-) |	20	20	20	70.269	619	0	202.4	36.5	475350000	22
PF3D7_1114200.1-p1	PF3D7_1114200.1-p1	transcript=PF3D7_1114200.1	gene=PF3D7_1114200	gene_product=GTPase-activating protein, putative	| transcript=PF3D7_1114200.1 | gene=PF3D7_1114200 | organism=Plasmodium_falciparum_3D7 | gene_product=GTPase-activating protein, putative | transcript_product=GTPase-activating protein, putative | location=Pf3D7_11_v3:542330-544765(-) | protein_length=373	9	9	9	44.607	373	0	24.493	27.6	469360000	13
PF3D7_0504400.1-p1	PF3D7_0504400.1-p1	transcript=PF3D7_0504400.1	gene=PF3D7_0504400	gene_product=ATP-dependent helicase, putative	| transcript=PF3D7_0504400.1 | gene=PF3D7_0504400 | organism=Plasmodium_falciparum_3D7 | gene_product=ATP-dependent helicase, putative | transcript_product=ATP-dependent helicase, putative | location=Pf3D7_05_v3:172150-174417(+) | protein_length=755 | seq	21	21	21	87.597	755	0	109.64	35.2	462200000	24
PF3D7_0817900.1-p1	PF3D7_0817900.1-p1	transcript=PF3D7_0817900.1	gene=PF3D7_0817900	gene_product=high mobility group protein B2	| transcript=PF3D7_0817900.1 | gene=PF3D7_0817900 | organism=Plasmodium_falciparum_3D7 | gene_product=high mobility group protein B2 | transcript_product=high mobility group protein B2 | location=Pf3D7_08_v3:816803-817102(-) | protein_length=99 | sequence	5	5	5	11.534	99	0	18.632	39.4	460200000	8
PF3D7_1109900.1-p1	PF3D7_1109900.1-p1	transcript=PF3D7_1109900.1	gene=PF3D7_1109900	gene_product=60S ribosomal protein L36	| transcript=PF3D7_1109900.1 | gene=PF3D7_1109900 | organism=Plasmodium_falciparum_3D7 | gene_product=60S ribosomal protein L36 | transcript_product=60S ribosomal protein L36 | location=Pf3D7_11_v3:397124-397775(+) | protein_length=112 | sequence_SO=chrom	4	4	4	12.787	112	0	3.5679	22.3	460070000	3
PF3D7_1407100.1-p1	PF3D7_1407100.1-p1	transcript=PF3D7_1407100.1	gene=PF3D7_1407100	gene_product=rRNA 2-O-methyltransferase fibrillarin, putative	| transcript=PF3D7_1407100.1 | gene=PF3D7_1407100 | organism=Plasmodium_falciparum_3D7 | gene_product=rRNA 2-O-methyltransferase fibrillarin, putative | transcript_product=rRNA 2-O-methyltransferase fibrillarin, putative | location=Pf3D7_14_v3:258746-25	12	12	12	34.129	318	0	51.5	46.5	451090000	20
PF3D7_0719700.1-p1	PF3D7_0719700.1-p1	transcript=PF3D7_0719700.1	gene=PF3D7_0719700	gene_product=40S ribosomal protein S10, putative	| transcript=PF3D7_0719700.1 | gene=PF3D7_0719700 | organism=Plasmodium_falciparum_3D7 | gene_product=40S ribosomal protein S10, putative | transcript_product=40S ribosomal protein S10, putative | location=Pf3D7_07_v3:861583-862487(+) | protein_length=137	6	6	6	16.478	137	0	24.454	46	441860000	7
PF3D7_1437900.1-p1	PF3D7_1437900.1-p1	transcript=PF3D7_1437900.1	gene=PF3D7_1437900	gene_product=HSP40, subfamily A	| transcript=PF3D7_1437900.1 | gene=PF3D7_1437900 | organism=Plasmodium_falciparum_3D7 | gene_product=HSP40, subfamily A | transcript_product=HSP40, subfamily A | location=Pf3D7_14_v3:1533329-1534947(+) | protein_length=424 | sequence_SO=chromosome | SO=p	12	12	12	48.469	424	0	114.57	37.5	437310000	20
PF3D7_1345100.1-p1	PF3D7_1345100.1-p1	transcript=PF3D7_1345100.1	gene=PF3D7_1345100	gene_product=thioredoxin 2	| transcript=PF3D7_1345100.1 | gene=PF3D7_1345100 | organism=Plasmodium_falciparum_3D7 | gene_product=thioredoxin 2 | transcript_product=thioredoxin 2 | location=Pf3D7_13_v3:1809736-1810521(-) | protein_length=157 | sequence_SO=chromosome | SO=protein_cod	6	6	6	18.63	157	0	143.55	33.8	403930000	7
PF3D7_1010700.1-p1	PF3D7_1010700.1-p1	transcript=PF3D7_1010700.1	gene=PF3D7_1010700	gene_product=dolichyl-phosphate-mannose--protein mannosyltransferase, putative	| transcript=PF3D7_1010700.1 | gene=PF3D7_1010700 | organism=Plasmodium_falciparum_3D7 | gene_product=dolichyl-phosphate-mannose--protein mannosyltransferase, putative | transcript_product=dolichyl-phosphate-mannose--protein mannosyltransferase, putative	7	7	7	25.678	223	0	144.85	39.9	402430000	8
PF3D7_0206800.1-p1	PF3D7_0206800.1-p1	transcript=PF3D7_0206800.1	gene=PF3D7_0206800	gene_product=merozoite surface protein 2	| transcript=PF3D7_0206800.1 | gene=PF3D7_0206800 | organism=Plasmodium_falciparum_3D7 | gene_product=merozoite surface protein 2 | transcript_product=merozoite surface protein 2 | location=Pf3D7_02_v3:273689-274507(-) | protein_length=272 | sequence_SO=c	7	7	7	27.957	272	0	164.07	39.7	398870000	9
PF3D7_1033200.1-p1	PF3D7_1033200.1-p1	transcript=PF3D7_1033200.1	gene=PF3D7_1033200	gene_product=early transcribed membrane protein 10.2	| transcript=PF3D7_1033200.1 | gene=PF3D7_1033200 | organism=Plasmodium_falciparum_3D7 | gene_product=early transcribed membrane protein 10.2 | transcript_product=early transcribed membrane protein 10.2 | location=Pf3D7_10_v3:1335222-1336289(+) | protein_	12	12	12	38.925	355	0	73.633	42.8	385450000	12
PF3D7_0812500.1-p1	PF3D7_0812500.1-p1	transcript=PF3D7_0812500.1	gene=PF3D7_0812500	gene_product=RNA-binding protein, putative	| transcript=PF3D7_0812500.1 | gene=PF3D7_0812500 | organism=Plasmodium_falciparum_3D7 | gene_product=RNA-binding protein, putative | transcript_product=RNA-binding protein, putative | location=Pf3D7_08_v3:626069-628945(-) | protein_length=958 | sequence_	30	30	29	117.08	958	0	240.01	31.7	372130000	25
PF3D7_0415900.1-p1	PF3D7_0415900.1-p1	transcript=PF3D7_0415900.1	gene=PF3D7_0415900	gene_product=60S ribosomal protein L15, putative	| transcript=PF3D7_0415900.1 | gene=PF3D7_0415900 | organism=Plasmodium_falciparum_3D7 | gene_product=60S ribosomal protein L15, putative | transcript_product=60S ribosomal protein L15, putative | location=Pf3D7_04_v3:697918-698768(-) | protein_length=205	8	8	8	24.134	205	0	32.656	36.6	369660000	8
PF3D7_1036900.1-p1	PF3D7_1036900.1-p1	transcript=PF3D7_1036900.1	gene=PF3D7_1036900	gene_product=conserved Plasmodium protein, unknown function	| transcript=PF3D7_1036900.1 | gene=PF3D7_1036900 | organism=Plasmodium_falciparum_3D7 | gene_product=conserved Plasmodium protein, unknown function | transcript_product=conserved Plasmodium protein, unknown function | location=Pf3D7_10_v3:1452599-1458006	26	26	26	192.68	1681	0	142.18	20	368380000	24
PF3D7_0106700.1-p1	PF3D7_0106700.1-p1	transcript=PF3D7_0106700.1	gene=PF3D7_0106700	gene_product=small ribosomal subunit assembling AARP2 protein	| transcript=PF3D7_0106700.1 | gene=PF3D7_0106700 | organism=Plasmodium_falciparum_3D7 | gene_product=small ribosomal subunit assembling AARP2 protein | transcript_product=small ribosomal subunit assembling AARP2 protein | location=Pf3D7_01_v3:281155-2854	26	26	26	166.89	1434	0	92.181	22.9	353260000	25
PF3D7_1410400.1-p1	PF3D7_1410400.1-p1	transcript=PF3D7_1410400.1	gene=PF3D7_1410400	gene_product=rhoptry-associated protein 1	| transcript=PF3D7_1410400.1 | gene=PF3D7_1410400 | organism=Plasmodium_falciparum_3D7 | gene_product=rhoptry-associated protein 1 | transcript_product=rhoptry-associated protein 1 | location=Pf3D7_14_v3:420442-422790(+) | protein_length=782 | sequence_SO	15	15	15	90.052	782	0	147.19	23.3	338400000	16
PF3D7_1107700.1-p1	PF3D7_1107700.1-p1	transcript=PF3D7_1107700.1	gene=PF3D7_1107700	gene_product=pescadillo homolog	| transcript=PF3D7_1107700.1 | gene=PF3D7_1107700 | organism=Plasmodium_falciparum_3D7 | gene_product=pescadillo homolog | transcript_product=pescadillo homolog | location=Pf3D7_11_v3:326881-328812(+) | protein_length=643 | sequence_SO=chromosome | SO=pro	14	14	14	77.179	643	0	96.985	30	335690000	19
PF3D7_1206000.1-p1	PF3D7_1206000.1-p1	transcript=PF3D7_1206000.1	gene=PF3D7_1206000	gene_product=shewanella-like protein phosphatase 2	| transcript=PF3D7_1206000.1 | gene=PF3D7_1206000 | organism=Plasmodium_falciparum_3D7 | gene_product=shewanella-like protein phosphatase 2 | transcript_product=shewanella-like protein phosphatase 2 | location=Pf3D7_12_v3:270300-271214(-) | protein_length	6	6	6	35.686	304	0	60.701	23.7	328870000	9
PF3D7_0402000.1-p1	PF3D7_0402000.1-p1	transcript=PF3D7_0402000.1	gene=PF3D7_0402000	gene_product=Plasmodium exported protein (PHISTa), unknown function	| transcript=PF3D7_0402000.1 | gene=PF3D7_0402000 | organism=Plasmodium_falciparum_3D7 | gene_product=Plasmodium exported protein (PHISTa), unknown function | transcript_product=Plasmodium exported protein (PHISTa), unknown function | location=Pf3D7_04_v3	9	9	9	49.743	428	0	49.734	18.9	325510000	11
PF3D7_1142600.1-p1	PF3D7_1142600.1-p1	transcript=PF3D7_1142600.1	gene=PF3D7_1142600	gene_product=60S ribosomal protein L35ae, putative	| transcript=PF3D7_1142600.1 | gene=PF3D7_1142600 | organism=Plasmodium_falciparum_3D7 | gene_product=60S ribosomal protein L35ae, putative | transcript_product=60S ribosomal protein L35ae, putative | location=Pf3D7_11_v3:1708066-1708679(-) | protein_leng	4	4	4	16.265	140	0	4.5352	26.4	323250000	4
PF3D7_1108600.1-p1	PF3D7_1108600.1-p1	transcript=PF3D7_1108600.1	gene=PF3D7_1108600	gene_product=endoplasmic reticulum-resident calcium binding protein	| transcript=PF3D7_1108600.1 | gene=PF3D7_1108600 | organism=Plasmodium_falciparum_3D7 | gene_product=endoplasmic reticulum-resident calcium binding protein | transcript_product=endoplasmic reticulum-resident calcium binding protein | location=Pf3D7_11_v3	10	10	10	39.374	343	0	73.419	40.5	319550000	14
PF3D7_1438000.1-p1	PF3D7_1438000.1-p1	transcript=PF3D7_1438000.1	gene=PF3D7_1438000	gene_product=eukaryotic translation initiation factor eIF2A, putative	| transcript=PF3D7_1438000.1 | gene=PF3D7_1438000 | organism=Plasmodium_falciparum_3D7 | gene_product=eukaryotic translation initiation factor eIF2A, putative | transcript_product=eukaryotic translation initiation factor eIF2A, putative | location=Pf3D7_1	17	17	17	76.832	661	0	126.12	33.7	314380000	22
PF3D7_1344200.1-p1	PF3D7_1344200.1-p1	transcript=PF3D7_1344200.1	gene=PF3D7_1344200	gene_product=heat shock protein 110, putative	| transcript=PF3D7_1344200.1 | gene=PF3D7_1344200 | organism=Plasmodium_falciparum_3D7 | gene_product=heat shock protein 110, putative | transcript_product=heat shock protein 110, putative | location=Pf3D7_13_v3:1769129-1771927(+) | protein_length=932 | s	9	9	9	108.18	932	0	62.458	16.1	300620000	11
PF3D7_0827000.1-p1	PF3D7_0827000.1-p1	transcript=PF3D7_0827000.1	gene=PF3D7_0827000	gene_product=ATP-dependent RNA helicase DBP10, putative	| transcript=PF3D7_0827000.1 | gene=PF3D7_0827000 | organism=Plasmodium_falciparum_3D7 | gene_product=ATP-dependent RNA helicase DBP10, putative | transcript_product=ATP-dependent RNA helicase DBP10, putative | location=Pf3D7_08_v3:1167579-1171448(-) | pr	20	20	20	151.1	1289	0	226.62	19.5	294130000	21
PF3D7_1368400.1-p1	PF3D7_1368400.1-p1	transcript=PF3D7_1368400.1	gene=PF3D7_1368400	gene_product=conserved Plasmodium protein, unknown function	| transcript=PF3D7_1368400.1 | gene=PF3D7_1368400 | organism=Plasmodium_falciparum_3D7 | gene_product=conserved Plasmodium protein, unknown function | transcript_product=conserved Plasmodium protein, unknown function | location=Pf3D7_13_v3:2719490-2721420	11	11	11	38.264	320	0	323.31	38.8	283450000	15
PF3D7_0721300.1-p1	PF3D7_0721300.1-p1	transcript=PF3D7_0721300.1	gene=PF3D7_0721300	gene_product=ATP-dependent RNA helicase DBP7, putative	| transcript=PF3D7_0721300.1 | gene=PF3D7_0721300 | organism=Plasmodium_falciparum_3D7 | gene_product=ATP-dependent RNA helicase DBP7, putative | transcript_product=ATP-dependent RNA helicase DBP7, putative | location=Pf3D7_07_v3:922285-924984(+) | protei	13	13	13	105.03	899	0	55.44	16.7	275890000	14
PF3D7_1317400.1-p1	PF3D7_1317400.1-p1	transcript=PF3D7_1317400.1	gene=PF3D7_1317400	gene_product=zinc finger protein, putative	| transcript=PF3D7_1317400.1 | gene=PF3D7_1317400 | organism=Plasmodium_falciparum_3D7 | gene_product=zinc finger protein, putative | transcript_product=zinc finger protein, putative | location=Pf3D7_13_v3:733245-733862(+) | protein_length=205 | sequence_	8	8	8	23.193	205	0	78.231	54.6	273630000	7
PF3D7_1402500.1-p1	PF3D7_1402500.1-p1	transcript=PF3D7_1402500.1	gene=PF3D7_1402500	gene_product=ribosomal protein S27a, putative	| transcript=PF3D7_1402500.1 | gene=PF3D7_1402500 | organism=Plasmodium_falciparum_3D7 | gene_product=ribosomal protein S27a, putative | transcript_product=ribosomal protein S27a, putative | location=Pf3D7_14_v3:92264-93537(-) | protein_length=149 | seque	4	4	4	17.399	149	0	14.609	20.1	268350000	9
PF3D7_1116800.1-p1	PF3D7_1116800.1-p1	transcript=PF3D7_1116800.1	gene=PF3D7_1116800	gene_product=heat shock protein 101	| transcript=PF3D7_1116800.1 | gene=PF3D7_1116800 | organism=Plasmodium_falciparum_3D7 | gene_product=heat shock protein 101 | transcript_product=heat shock protein 101 | location=Pf3D7_11_v3:636094-639511(-) | protein_length=906 | sequence_SO=chromosome	18	18	18	102.87	906	0	37.973	26.4	264860000	19
PF3D7_0218400.1-p1	PF3D7_0218400.1-p1	transcript=PF3D7_0218400.1	gene=PF3D7_0218400	gene_product=ATP-dependent RNA helicase DDX47, putative	| transcript=PF3D7_0218400.1 | gene=PF3D7_0218400 | organism=Plasmodium_falciparum_3D7 | gene_product=ATP-dependent RNA helicase DDX47, putative | transcript_product=ATP-dependent RNA helicase DDX47, putative | location=Pf3D7_02_v3:750049-751737(-) | prot	17	17	17	65.191	562	0	38.418	35.8	264000000	18
PF3D7_1354600.1-p1	PF3D7_1354600.1-p1	transcript=PF3D7_1354600.1	gene=PF3D7_1354600	gene_product=60S ribosomal protein L7-2, putative	| transcript=PF3D7_1354600.1 | gene=PF3D7_1354600 | organism=Plasmodium_falciparum_3D7 | gene_product=60S ribosomal protein L7-2, putative | transcript_product=60S ribosomal protein L7-2, putative | location=Pf3D7_13_v3:2176308-2177272(-) | protein_length	9	9	9	31.048	252	0	116.05	33.3	260410000	8
PF3D7_0511500.1-p1	PF3D7_0511500.1-p1	transcript=PF3D7_0511500.1	gene=PF3D7_0511500	gene_product=RNA pseudouridylate synthase, putative	| transcript=PF3D7_0511500.1 | gene=PF3D7_0511500 | organism=Plasmodium_falciparum_3D7 | gene_product=RNA pseudouridylate synthase, putative | transcript_product=RNA pseudouridylate synthase, putative | location=Pf3D7_05_v3:486602-516787(+) | protein_leng	3	3	3	1187.6	10061	0	10.9	0.4	250500000	3
PF3D7_1216300.1-p1	PF3D7_1216300.1-p1	transcript=PF3D7_1216300.1	gene=PF3D7_1216300	gene_product=signal recognition particle subunit SRP19	| transcript=PF3D7_1216300.1 | gene=PF3D7_1216300 | organism=Plasmodium_falciparum_3D7 | gene_product=signal recognition particle subunit SRP19 | transcript_product=signal recognition particle subunit SRP19 | location=Pf3D7_12_v3:651398-651856(-) | protei	8	8	8	18.025	152	0	65.525	57.9	246390000	9
PF3D7_1008700.1-p1	PF3D7_1008700.1-p1	transcript=PF3D7_1008700.1	gene=PF3D7_1008700	gene_product=tubulin beta chain	| transcript=PF3D7_1008700.1 | gene=PF3D7_1008700 | organism=Plasmodium_falciparum_3D7 | gene_product=tubulin beta chain | transcript_product=tubulin beta chain | location=Pf3D7_10_v3:360625-362480(-) | protein_length=445 | sequence_SO=chromosome | SO=pro	12	12	11	49.75	445	0	291.61	47.2	244160000	13
PF3D7_0607000.1-p1	PF3D7_0607000.1-p1	transcript=PF3D7_0607000.1	gene=PF3D7_0607000	gene_product=translation initiation factor IF-2, putative	| transcript=PF3D7_0607000.1 | gene=PF3D7_0607000 | organism=Plasmodium_falciparum_3D7 | gene_product=translation initiation factor IF-2, putative | transcript_product=translation initiation factor IF-2, putative | location=Pf3D7_06_v3:293864-296797(+) |	21	21	21	112.36	977	0	206.61	30.4	243390000	27
PF3D7_0814200.1-p1	PF3D7_0814200.1-p1	transcript=PF3D7_0814200.1	gene=PF3D7_0814200	gene_product=DNA/RNA-binding protein Alba 1	| transcript=PF3D7_0814200.1 | gene=PF3D7_0814200 | organism=Plasmodium_falciparum_3D7 | gene_product=DNA/RNA-binding protein Alba 1 | transcript_product=DNA/RNA-binding protein Alba 1 | location=Pf3D7_08_v3:687340-688086(+) | protein_length=248 | sequenc	6	6	6	27.258	248	0	23.653	29.4	241620000	8
PF3D7_1468700.1-p1	PF3D7_1468700.1-p1	transcript=PF3D7_1468700.1	gene=PF3D7_1468700	gene_product=eukaryotic initiation factor 4A	| transcript=PF3D7_1468700.1 | gene=PF3D7_1468700 | organism=Plasmodium_falciparum_3D7 | gene_product=eukaryotic initiation factor 4A | transcript_product=eukaryotic initiation factor 4A | location=Pf3D7_14_v3:2825370-2826918(+) | protein_length=398 | seq	13	13	13	45.31	398	0	131.83	41	239260000	13
PF3D7_0532400.1-p1	PF3D7_0532400.1-p1	transcript=PF3D7_0532400.1	gene=PF3D7_0532400	gene_product=lysine-rich membrane-associated PHISTb protein	| transcript=PF3D7_0532400.1 | gene=PF3D7_0532400 | organism=Plasmodium_falciparum_3D7 | gene_product=lysine-rich membrane-associated PHISTb protein | transcript_product=lysine-rich membrane-associated PHISTb protein | location=Pf3D7_05_v3:1312471-1314154	9	9	9	61.086	528	0	175.57	25.6	228410000	14
PF3D7_0930300.1-p1;PF3D7_1141700.1-p1	PF3D7_0930300.1-p1	transcript=PF3D7_0930300.1	gene=PF3D7_0930300	gene_product=merozoite surface protein 1	| transcript=PF3D7_0930300.1 | gene=PF3D7_0930300 | organism=Plasmodium_falciparum_3D7 | gene_product=merozoite surface protein 1 | transcript_product=merozoite surface protein 1 | location=Pf3D7_09_v3:1201812-1206974(+) | protein_length=1720 | sequence_S	20	20	20	195.72	1720	0	196.2	16.2	224270000	19
PF3D7_0729400.1-p1	PF3D7_0729400.1-p1	transcript=PF3D7_0729400.1	gene=PF3D7_0729400	gene_product=ribosome biogenesis protein BRX1, putative	| transcript=PF3D7_0729400.1 | gene=PF3D7_0729400 | organism=Plasmodium_falciparum_3D7 | gene_product=ribosome biogenesis protein BRX1, putative | transcript_product=ribosome biogenesis protein BRX1, putative | location=Pf3D7_07_v3:1252847-1254097(+) | pr	9	9	9	49.531	416	0	23.898	23.6	223470000	9
PF3D7_1430200.1-p1	PF3D7_1430200.1-p1	transcript=PF3D7_1430200.1	gene=PF3D7_1430200	gene_product=plasmepsin IX	| transcript=PF3D7_1430200.1 | gene=PF3D7_1430200 | organism=Plasmodium_falciparum_3D7 | gene_product=plasmepsin IX | transcript_product=plasmepsin IX | location=Pf3D7_14_v3:1188349-1191466(+) | protein_length=627 | sequence_SO=chromosome | SO=protein_cod	11	11	11	74.182	627	0	48.419	23.8	220420000	11
PF3D7_1452700.1-p1	PF3D7_1452700.1-p1	transcript=PF3D7_1452700.1	gene=PF3D7_1452700	gene_product=U1 snRNP-associated protein, putative	| transcript=PF3D7_1452700.1 | gene=PF3D7_1452700 | organism=Plasmodium_falciparum_3D7 | gene_product=U1 snRNP-associated protein, putative | transcript_product=U1 snRNP-associated protein, putative | location=Pf3D7_14_v3:2167219-2169540(+) | protein_leng	11	11	11	40.185	336	0	80.258	32.4	218280000	11
PF3D7_0612100.1-p1	PF3D7_0612100.1-p1	transcript=PF3D7_0612100.1	gene=PF3D7_0612100	gene_product=eukaryotic translation initiation factor 3 subunit L, putative	| transcript=PF3D7_0612100.1 | gene=PF3D7_0612100 | organism=Plasmodium_falciparum_3D7 | gene_product=eukaryotic translation initiation factor 3 subunit L, putative | transcript_product=eukaryotic translation initiation factor 3 subunit L, putative | loca	8	8	8	78.129	656	0	44.137	19.1	216010000	10
PF3D7_1207100.1-p1	PF3D7_1207100.1-p1	transcript=PF3D7_1207100.1	gene=PF3D7_1207100	gene_product=small subunit rRNA processing factor, putative	| transcript=PF3D7_1207100.1 | gene=PF3D7_1207100 | organism=Plasmodium_falciparum_3D7 | gene_product=small subunit rRNA processing factor, putative | transcript_product=small subunit rRNA processing factor, putative | location=Pf3D7_12_v3:324336-326858(-	12	12	12	100.17	840	0	81.773	15.4	214600000	10
PF3D7_1020000.1-p1	PF3D7_1020000.1-p1	transcript=PF3D7_1020000.1	gene=PF3D7_1020000	gene_product=RNA-binding protein 34, putative	| transcript=PF3D7_1020000.1 | gene=PF3D7_1020000 | organism=Plasmodium_falciparum_3D7 | gene_product=RNA-binding protein 34, putative | transcript_product=RNA-binding protein 34, putative | location=Pf3D7_10_v3:811106-813484(-) | protein_length=322 | seq	7	7	7	37.557	322	0	28.235	24.5	210190000	7
PF3D7_1121600.1-p1	PF3D7_1121600.1-p1	transcript=PF3D7_1121600.1	gene=PF3D7_1121600	gene_product=exported protein 1	| transcript=PF3D7_1121600.1 | gene=PF3D7_1121600 | organism=Plasmodium_falciparum_3D7 | gene_product=exported protein 1 | transcript_product=exported protein 1 | location=Pf3D7_11_v3:815386-816322(-) | protein_length=162 | sequence_SO=chromosome | SO=pro	4	4	4	17.295	162	0	73.852	17.9	205340000	6
PF3D7_0708400.1-p1	PF3D7_0708400.1-p1	transcript=PF3D7_0708400.1	gene=PF3D7_0708400	gene_product=heat shock protein 90	| transcript=PF3D7_0708400.1 | gene=PF3D7_0708400 | organism=Plasmodium_falciparum_3D7 | gene_product=heat shock protein 90 | transcript_product=heat shock protein 90 | location=Pf3D7_07_v3:381592-384614(+) | protein_length=745 | sequence_SO=chromosome |	12	12	12	86.165	745	0	184.35	19.2	202370000	9
PF3D7_1222300.1-p1	PF3D7_1222300.1-p1	transcript=PF3D7_1222300.1	gene=PF3D7_1222300	gene_product=endoplasmin, putative	| transcript=PF3D7_1222300.1 | gene=PF3D7_1222300 | organism=Plasmodium_falciparum_3D7 | gene_product=endoplasmin, putative | transcript_product=endoplasmin, putative | location=Pf3D7_12_v3:883567-886032(-) | protein_length=821 | sequence_SO=chromosome |	13	13	13	95.017	821	0	48.485	20.8	201610000	11
PF3D7_1037300.1-p1	PF3D7_1037300.1-p1	transcript=PF3D7_1037300.1	gene=PF3D7_1037300	gene_product=ADP/ATP transporter on adenylate translocase	| transcript=PF3D7_1037300.1 | gene=PF3D7_1037300 | organism=Plasmodium_falciparum_3D7 | gene_product=ADP/ATP transporter on adenylate translocase | transcript_product=ADP/ATP transporter on adenylate translocase | location=Pf3D7_10_v3:1477940-1478845(-)	7	7	7	33.726	301	0	20.233	26.2	198450000	10
PF3D7_0823800.1-p1	PF3D7_0823800.1-p1	transcript=PF3D7_0823800.1	gene=PF3D7_0823800	gene_product=DnaJ protein, putative	| transcript=PF3D7_0823800.1 | gene=PF3D7_0823800 | organism=Plasmodium_falciparum_3D7 | gene_product=DnaJ protein, putative | transcript_product=DnaJ protein, putative | location=Pf3D7_08_v3:1043813-1045780(+) | protein_length=655 | sequence_SO=chromosom	14	14	14	76.681	655	0	50.984	27.3	193180000	14
PF3D7_1203700.1-p1	PF3D7_1203700.1-p1	transcript=PF3D7_1203700.1	gene=PF3D7_1203700	gene_product=nucleosome assembly protein	| transcript=PF3D7_1203700.1 | gene=PF3D7_1203700 | organism=Plasmodium_falciparum_3D7 | gene_product=nucleosome assembly protein | transcript_product=nucleosome assembly protein | location=Pf3D7_12_v3:187146-188842(-) | protein_length=347 | sequence_SO=c	10	10	10	40.487	347	0	28.049	38	188410000	11
PF3D7_0626800.1-p1	PF3D7_0626800.1-p1	transcript=PF3D7_0626800.1	gene=PF3D7_0626800	gene_product=pyruvate kinase	| transcript=PF3D7_0626800.1 | gene=PF3D7_0626800 | organism=Plasmodium_falciparum_3D7 | gene_product=pyruvate kinase | transcript_product=pyruvate kinase | location=Pf3D7_06_v3:1078995-1081320(+) | protein_length=511 | sequence_SO=chromosome | SO=protein	9	9	9	55.66	511	0	84.751	28.2	187900000	9
PF3D7_0503300.1-p1	PF3D7_0503300.1-p1	transcript=PF3D7_0503300.1	gene=PF3D7_0503300	gene_product=serine/arginine-rich splicing factor 12	| transcript=PF3D7_0503300.1 | gene=PF3D7_0503300 | organism=Plasmodium_falciparum_3D7 | gene_product=serine/arginine-rich splicing factor 12 | transcript_product=serine/arginine-rich splicing factor 12 | location=Pf3D7_05_v3:135004-135930(-) | protein_le	7	7	7	37.699	308	0	7.9778	22.7	186640000	7
PF3D7_0212900.1-p1	PF3D7_0212900.1-p1	transcript=PF3D7_0212900.1	gene=PF3D7_0212900	gene_product=arginyl-tRNA--protein transferase	| transcript=PF3D7_0212900.1 | gene=PF3D7_0212900 | organism=Plasmodium_falciparum_3D7 | gene_product=arginyl-tRNA--protein transferase | transcript_product=arginyl-tRNA--protein transferase | location=Pf3D7_02_v3:533253-534350(+) | protein_length=365 | s	7	7	7	42.939	365	0	26.191	22.5	185800000	7
PF3D7_1021900.1-p1	PF3D7_1021900.1-p1	transcript=PF3D7_1021900.1	gene=PF3D7_1021900	gene_product=PHAX domain-containing protein, putative	| transcript=PF3D7_1021900.1 | gene=PF3D7_1021900 | organism=Plasmodium_falciparum_3D7 | gene_product=PHAX domain-containing protein, putative | transcript_product=PHAX domain-containing protein, putative | location=Pf3D7_10_v3:905473-912345(-) | protein_	16	16	16	267.38	2290	0	76.903	9.2	181630000	12
PF3D7_0807300.1-p1	PF3D7_0807300.1-p1	transcript=PF3D7_0807300.1	gene=PF3D7_0807300	gene_product=ras-related protein Rab-18	| transcript=PF3D7_0807300.1 | gene=PF3D7_0807300 | organism=Plasmodium_falciparum_3D7 | gene_product=ras-related protein Rab-18 | transcript_product=ras-related protein Rab-18 | location=Pf3D7_08_v3:381564-382847(+) | protein_length=201 | sequence_SO=chr	5	5	5	23.162	201	0	8.0226	30.3	180560000	9
PF3D7_1142400.1-p1	PF3D7_1142400.1-p1	transcript=PF3D7_1142400.1	gene=PF3D7_1142400	gene_product=coproporphyrinogen-III oxidase	| transcript=PF3D7_1142400.1 | gene=PF3D7_1142400 | organism=Plasmodium_falciparum_3D7 | gene_product=coproporphyrinogen-III oxidase | transcript_product=coproporphyrinogen-III oxidase | location=Pf3D7_11_v3:1702089-1703642(-) | protein_length=470 | seque	12	12	12	56.342	470	0	24.412	31.7	178710000	11
PF3D7_1149400.1-p1	PF3D7_1149400.1-p1	transcript=PF3D7_1149400.1	gene=PF3D7_1149400	gene_product=Plasmodium exported protein, unknown function	| transcript=PF3D7_1149400.1 | gene=PF3D7_1149400 | organism=Plasmodium_falciparum_3D7 | gene_product=Plasmodium exported protein, unknown function | transcript_product=Plasmodium exported protein, unknown function | location=Pf3D7_11_v3:1985870-1986639(-	5	5	5	25.379	209	0	26.558	29.2	178610000	7
PF3D7_0615700.1-p1	PF3D7_0615700.1-p1	transcript=PF3D7_0615700.1	gene=PF3D7_0615700	gene_product=RNA and export factor binding protein, putative	| transcript=PF3D7_0615700.1 | gene=PF3D7_0615700 | organism=Plasmodium_falciparum_3D7 | gene_product=RNA and export factor binding protein, putative | transcript_product=RNA and export factor binding protein, putative | location=Pf3D7_06_v3:656376-657636	7	7	7	18.853	156	0	95.557	50	176840000	8
PF3D7_1323900.1-p1	PF3D7_1323900.1-p1	transcript=PF3D7_1323900.1	gene=PF3D7_1323900	gene_product=protein BCP1, putative	| transcript=PF3D7_1323900.1 | gene=PF3D7_1323900 | organism=Plasmodium_falciparum_3D7 | gene_product=protein BCP1, putative | transcript_product=protein BCP1, putative | location=Pf3D7_13_v3:989468-990598(+) | protein_length=376 | sequence_SO=chromosome	9	9	9	44.657	376	0	15.621	25.3	176650000	8
PF3D7_0513600.1-p1	PF3D7_0513600.1-p1	transcript=PF3D7_0513600.1	gene=PF3D7_0513600	gene_product=deoxyribodipyrimidine photo-lyase, putative	| transcript=PF3D7_0513600.1 | gene=PF3D7_0513600 | organism=Plasmodium_falciparum_3D7 | gene_product=deoxyribodipyrimidine photo-lyase, putative | transcript_product=deoxyribodipyrimidine photo-lyase, putative | location=Pf3D7_05_v3:574941-578505(-) | pr	11	11	11	129.2	1113	0	52.766	11.6	173350000	13
PF3D7_1028300.1-p1	PF3D7_1028300.1-p1	transcript=PF3D7_1028300.1	gene=PF3D7_1028300	gene_product=rRNA-processing protein EBP2, putative	| transcript=PF3D7_1028300.1 | gene=PF3D7_1028300 | organism=Plasmodium_falciparum_3D7 | gene_product=rRNA-processing protein EBP2, putative | transcript_product=rRNA-processing protein EBP2, putative | location=Pf3D7_10_v3:1168010-1168957(-) | protein_le	4	4	4	37.727	315	0	30.184	16.2	171830000	6
PF3D7_1012900.1-p1	PF3D7_1012900.1-p1	transcript=PF3D7_1012900.1	gene=PF3D7_1012900	gene_product=autophagy-related protein 18	| transcript=PF3D7_1012900.1 | gene=PF3D7_1012900 | organism=Plasmodium_falciparum_3D7 | gene_product=autophagy-related protein 18 | transcript_product=autophagy-related protein 18 | location=Pf3D7_10_v3:496331-497573(-) | protein_length=380 | sequence_SO	7	7	7	43.519	380	0	39.991	26.8	171080000	9
PF3D7_0610400.1-p1	PF3D7_0610400.1-p1	transcript=PF3D7_0610400.1	gene=PF3D7_0610400	gene_product=histone H3	| transcript=PF3D7_0610400.1 | gene=PF3D7_0610400 | organism=Plasmodium_falciparum_3D7 | gene_product=histone H3 | transcript_product=histone H3 | location=Pf3D7_06_v3:444747-445157(+) | protein_length=136 | sequence_SO=chromosome | SO=protein_coding | is	4	2	2	15.446	136	0	22.114	40.4	165530000	3
PF3D7_0914600.1-p1	PF3D7_0914600.1-p1	transcript=PF3D7_0914600.1	gene=PF3D7_0914600	gene_product=transcription elongation factor 1, putative	| transcript=PF3D7_0914600.1 | gene=PF3D7_0914600 | organism=Plasmodium_falciparum_3D7 | gene_product=transcription elongation factor 1, putative | transcript_product=transcription elongation factor 1, putative | location=Pf3D7_09_v3:627754-628319(+) | pr	2	2	2	12.837	111	0	43.785	26.1	164580000	3
PF3D7_1237700.1-p1	PF3D7_1237700.1-p1	transcript=PF3D7_1237700.1	gene=PF3D7_1237700	gene_product=conserved protein, unknown function	| transcript=PF3D7_1237700.1 | gene=PF3D7_1237700 | organism=Plasmodium_falciparum_3D7 | gene_product=conserved protein, unknown function | transcript_product=conserved protein, unknown function | location=Pf3D7_12_v3:1572371-1573557(+) | protein_length=2	5	5	5	23.659	210	0	41.164	33.8	159760000	3
PF3D7_1367600.1-p1	PF3D7_1367600.1-p1	transcript=PF3D7_1367600.1	gene=PF3D7_1367600	gene_product=ribosome biogenesis protein MRT4, putative	| transcript=PF3D7_1367600.1 | gene=PF3D7_1367600 | organism=Plasmodium_falciparum_3D7 | gene_product=ribosome biogenesis protein MRT4, putative | transcript_product=ribosome biogenesis protein MRT4, putative | location=Pf3D7_13_v3:2693921-2694859(-) | pr	7	7	7	25.828	222	0	18.459	35.1	159650000	9
PF3D7_0813300.1-p1	PF3D7_0813300.1-p1	transcript=PF3D7_0813300.1	gene=PF3D7_0813300	gene_product=conserved Plasmodium protein, unknown function	| transcript=PF3D7_0813300.1 | gene=PF3D7_0813300 | organism=Plasmodium_falciparum_3D7 | gene_product=conserved Plasmodium protein, unknown function | transcript_product=conserved Plasmodium protein, unknown function | location=Pf3D7_08_v3:656078-657630(+	7	7	7	36.255	315	0	38.064	26.3	159030000	10
PF3D7_0424600.1-p1	PF3D7_0424600.1-p1	transcript=PF3D7_0424600.1	gene=PF3D7_0424600	gene_product=Plasmodium exported protein (PHISTb), unknown function	| transcript=PF3D7_0424600.1 | gene=PF3D7_0424600 | organism=Plasmodium_falciparum_3D7 | gene_product=Plasmodium exported protein (PHISTb), unknown function | transcript_product=Plasmodium exported protein (PHISTb), unknown function | location=Pf3D7_04_v3	6	6	6	35.961	309	0	24.365	21.7	154740000	6
PF3D7_0810600.1-p1	PF3D7_0810600.1-p1	transcript=PF3D7_0810600.1	gene=PF3D7_0810600	gene_product=ATP-dependent RNA helicase DBP1, putative	| transcript=PF3D7_0810600.1 | gene=PF3D7_0810600 | organism=Plasmodium_falciparum_3D7 | gene_product=ATP-dependent RNA helicase DBP1, putative | transcript_product=ATP-dependent RNA helicase DBP1, putative | location=Pf3D7_08_v3:541971-544796(+) | protei	10	10	10	108.63	941	0	72.585	13.8	151800000	8
PF3D7_0524000.1-p1	PF3D7_0524000.1-p1	transcript=PF3D7_0524000.1	gene=PF3D7_0524000	gene_product=karyopherin beta	| transcript=PF3D7_0524000.1 | gene=PF3D7_0524000 | organism=Plasmodium_falciparum_3D7 | gene_product=karyopherin beta | transcript_product=karyopherin beta | location=Pf3D7_05_v3:998753-1002124(+) | protein_length=1123 | sequence_SO=chromosome | SO=prote	14	14	14	127.35	1123	0	71.316	18.9	149540000	14
PF3D7_1136500.1-p1;PF3D7_1136500.2-p1	PF3D7_1136500.1-p1;PF3D7_1136500.2-p1	transcript=PF3D7_1136500.1	gene=PF3D7_1136500	gene_product=casein kinase 1	| transcript=PF3D7_1136500.1 | gene=PF3D7_1136500 | organism=Plasmodium_falciparum_3D7 | gene_product=casein kinase 1 | transcript_product=casein kinase 1 | location=Pf3D7_11_v3:1433141-1435170(-) | protein_length=323 | sequence_SO=chromosome | SO=protein	10	10	10	37.63	323	0	93.783	26.6	149410000	9
PF3D7_1206200.1-p1	PF3D7_1206200.1-p1	transcript=PF3D7_1206200.1	gene=PF3D7_1206200	gene_product=eukaryotic translation initiation factor 3 subunit C, putative	| transcript=PF3D7_1206200.1 | gene=PF3D7_1206200 | organism=Plasmodium_falciparum_3D7 | gene_product=eukaryotic translation initiation factor 3 subunit C, putative | transcript_product=eukaryotic translation initiation factor 3 subunit C, putative | loca	10	10	10	116.01	984	0	12.868	10.5	149160000	11
PF3D7_1147300.1-p1	PF3D7_1147300.1-p1	transcript=PF3D7_1147300.1	gene=PF3D7_1147300	gene_product=conserved Plasmodium protein, unknown function	| transcript=PF3D7_1147300.1 | gene=PF3D7_1147300 | organism=Plasmodium_falciparum_3D7 | gene_product=conserved Plasmodium protein, unknown function | transcript_product=conserved Plasmodium protein, unknown function | location=Pf3D7_11_v3:1883775-1887860	15	15	15	158.9	1361	0	78.906	15.3	146160000	16
PF3D7_1432500.1-p1	PF3D7_1432500.1-p1	transcript=PF3D7_1432500.1	gene=PF3D7_1432500	gene_product=RNA methyltransferase, putative	| transcript=PF3D7_1432500.1 | gene=PF3D7_1432500 | organism=Plasmodium_falciparum_3D7 | gene_product=RNA methyltransferase, putative | transcript_product=RNA methyltransferase, putative | location=Pf3D7_14_v3:1283570-1285063(+) | protein_length=444 | seq	7	7	7	51.847	444	0	23.571	19.1	141380000	9
PF3D7_0621300.1-p1	PF3D7_0621300.1-p1	transcript=PF3D7_0621300.1	gene=PF3D7_0621300	gene_product=mRNA-binding protein PUF3	| transcript=PF3D7_0621300.1 | gene=PF3D7_0621300 | organism=Plasmodium_falciparum_3D7 | gene_product=mRNA-binding protein PUF3 | transcript_product=mRNA-binding protein PUF3 | location=Pf3D7_06_v3:873809-876190(+) | protein_length=793 | sequence_SO=chrom	7	7	7	94.283	793	0	51.324	9.1	139720000	8
PF3D7_1445700.1-p1	PF3D7_1445700.1-p1	transcript=PF3D7_1445700.1	gene=PF3D7_1445700	gene_product=conserved Plasmodium protein, unknown function	| transcript=PF3D7_1445700.1 | gene=PF3D7_1445700 | organism=Plasmodium_falciparum_3D7 | gene_product=conserved Plasmodium protein, unknown function | transcript_product=conserved Plasmodium protein, unknown function | location=Pf3D7_14_v3:1875421-1876874	9	9	9	41.934	351	0	15.474	27.1	137820000	9
PF3D7_0922200.1-p1	PF3D7_0922200.1-p1	transcript=PF3D7_0922200.1	gene=PF3D7_0922200	gene_product=S-adenosylmethionine synthetase	| transcript=PF3D7_0922200.1 | gene=PF3D7_0922200 | organism=Plasmodium_falciparum_3D7 | gene_product=S-adenosylmethionine synthetase | transcript_product=S-adenosylmethionine synthetase | location=Pf3D7_09_v3:903362-904570(+) | protein_length=402 | seque	8	8	8	44.843	402	0	35.462	27.6	137400000	9
PF3D7_1461300.1-p1	PF3D7_1461300.1-p1	transcript=PF3D7_1461300.1	gene=PF3D7_1461300	gene_product=40S ribosomal protein S28e, putative	| transcript=PF3D7_1461300.1 | gene=PF3D7_1461300 | organism=Plasmodium_falciparum_3D7 | gene_product=40S ribosomal protein S28e, putative | transcript_product=40S ribosomal protein S28e, putative | location=Pf3D7_14_v3:2492166-2492369(+) | protein_length	3	3	3	7.4937	67	0	14.805	46.3	136990000	2
PF3D7_1225500.1-p1	PF3D7_1225500.1-p1	transcript=PF3D7_1225500.1	gene=PF3D7_1225500	gene_product=small subunit rRNA processing factor, putative	| transcript=PF3D7_1225500.1 | gene=PF3D7_1225500 | organism=Plasmodium_falciparum_3D7 | gene_product=small subunit rRNA processing factor, putative | transcript_product=small subunit rRNA processing factor, putative | location=Pf3D7_12_v3:1033551-1035112	7	7	7	52.53	443	0	161.06	23.7	134960000	9
PF3D7_1006200.1-p1	PF3D7_1006200.1-p1	transcript=PF3D7_1006200.1	gene=PF3D7_1006200	gene_product=DNA/RNA-binding protein Alba 3	| transcript=PF3D7_1006200.1 | gene=PF3D7_1006200 | organism=Plasmodium_falciparum_3D7 | gene_product=DNA/RNA-binding protein Alba 3 | transcript_product=DNA/RNA-binding protein Alba 3 | location=Pf3D7_10_v3:262150-262997(-) | protein_length=107 | sequenc	5	5	5	11.977	107	0	21.849	50.5	134720000	6
PF3D7_0507500.1-p1	PF3D7_0507500.1-p1	transcript=PF3D7_0507500.1	gene=PF3D7_0507500	gene_product=subtilisin-like protease 1	| transcript=PF3D7_0507500.1 | gene=PF3D7_0507500 | organism=Plasmodium_falciparum_3D7 | gene_product=subtilisin-like protease 1 | transcript_product=subtilisin-like protease 1 | location=Pf3D7_05_v3:307490-309556(-) | protein_length=688 | sequence_SO=chr	7	7	7	77.646	688	0	47.044	14.2	134030000	10
PF3D7_1471000.1-p1	PF3D7_1471000.1-p1	transcript=PF3D7_1471000.1	gene=PF3D7_1471000	gene_product=RNA 3-terminal phosphate cyclase-like protein, putative	| transcript=PF3D7_1471000.1 | gene=PF3D7_1471000 | organism=Plasmodium_falciparum_3D7 | gene_product=RNA 3-terminal phosphate cyclase-like protein, putative | transcript_product=RNA 3-terminal phosphate cyclase-like protein, putative | location=Pf3D7_1	10	10	10	54.895	467	0	58.435	28.1	130650000	9
PF3D7_1008800.1-p1	PF3D7_1008800.1-p1	transcript=PF3D7_1008800.1	gene=PF3D7_1008800	gene_product=nucleolar protein 5, putative	| transcript=PF3D7_1008800.1 | gene=PF3D7_1008800 | organism=Plasmodium_falciparum_3D7 | gene_product=nucleolar protein 5, putative | transcript_product=nucleolar protein 5, putative | location=Pf3D7_10_v3:365737-367146(-) | protein_length=469 | sequence_	11	11	11	53.409	469	0	27.448	24.7	129400000	14
PF3D7_0905400.1-p1	PF3D7_0905400.1-p1	transcript=PF3D7_0905400.1	gene=PF3D7_0905400	gene_product=high molecular weight rhoptry protein 3	| transcript=PF3D7_0905400.1 | gene=PF3D7_0905400 | organism=Plasmodium_falciparum_3D7 | gene_product=high molecular weight rhoptry protein 3 | transcript_product=high molecular weight rhoptry protein 3 | location=Pf3D7_09_v3:270740-274789(-) | protein_le	8	8	8	104.85	897	0	85.707	13.6	128690000	9
PF3D7_0208200.1-p1	PF3D7_0208200.1-p1	transcript=PF3D7_0208200.1	gene=PF3D7_0208200	gene_product=KRR1 small subunit processome component, putative	| transcript=PF3D7_0208200.1 | gene=PF3D7_0208200 | organism=Plasmodium_falciparum_3D7 | gene_product=KRR1 small subunit processome component, putative | transcript_product=KRR1 small subunit processome component, putative | location=Pf3D7_02_v3:335679-33	5	5	5	36.075	300	0	10.665	19	121730000	7
PF3D7_1407800.1-p1	PF3D7_1407800.1-p1	transcript=PF3D7_1407800.1	gene=PF3D7_1407800	gene_product=plasmepsin IV	| transcript=PF3D7_1407800.1 | gene=PF3D7_1407800 | organism=Plasmodium_falciparum_3D7 | gene_product=plasmepsin IV | transcript_product=plasmepsin IV | location=Pf3D7_14_v3:283086-284435(+) | protein_length=449 | sequence_SO=chromosome | SO=protein_codin	5	5	5	51.046	449	0	134.83	17.6	120780000	4
PF3D7_1026000.1-p1	PF3D7_1026000.1-p1	transcript=PF3D7_1026000.1	gene=PF3D7_1026000	gene_product=conserved Plasmodium protein, unknown function	| transcript=PF3D7_1026000.1 | gene=PF3D7_1026000 | organism=Plasmodium_falciparum_3D7 | gene_product=conserved Plasmodium protein, unknown function | transcript_product=conserved Plasmodium protein, unknown function | location=Pf3D7_10_v3:1098455-1099882	6	6	6	43.153	363	0	49.773	17.1	120280000	7
PF3D7_1315400.1-p1	PF3D7_1315400.1-p1	transcript=PF3D7_1315400.1	gene=PF3D7_1315400	gene_product=zinc finger (CCCH type) protein, putative	| transcript=PF3D7_1315400.1 | gene=PF3D7_1315400 | organism=Plasmodium_falciparum_3D7 | gene_product=zinc finger (CCCH type) protein, putative | transcript_product=zinc finger (CCCH type) protein, putative | location=Pf3D7_13_v3:647986-650511(-) | protei	4	4	4	47.962	419	0	26.519	13.1	116720000	5
PF3D7_1306200.1-p1	PF3D7_1306200.1-p1	transcript=PF3D7_1306200.1	gene=PF3D7_1306200	gene_product=conserved Plasmodium protein, unknown function	| transcript=PF3D7_1306200.1 | gene=PF3D7_1306200 | organism=Plasmodium_falciparum_3D7 | gene_product=conserved Plasmodium protein, unknown function | transcript_product=conserved Plasmodium protein, unknown function | location=Pf3D7_13_v3:289564-291000(-	10	10	10	56.811	478	0	24.25	31.6	115500000	11
PF3D7_1232100.1-p1	PF3D7_1232100.1-p1	transcript=PF3D7_1232100.1	gene=PF3D7_1232100	gene_product=60 kDa chaperonin	| transcript=PF3D7_1232100.1 | gene=PF3D7_1232100 | organism=Plasmodium_falciparum_3D7 | gene_product=60 kDa chaperonin | transcript_product=60 kDa chaperonin | location=Pf3D7_12_v3:1328311-1331371(-) | protein_length=718 | sequence_SO=chromosome | SO=pro	6	6	6	81.483	718	0	24.329	12.7	113420000	8
PF3D7_1118500.1-p1	PF3D7_1118500.1-p1	transcript=PF3D7_1118500.1	gene=PF3D7_1118500	gene_product=nucleolar protein 56, putative	| transcript=PF3D7_1118500.1 | gene=PF3D7_1118500 | organism=Plasmodium_falciparum_3D7 | gene_product=nucleolar protein 56, putative | transcript_product=nucleolar protein 56, putative | location=Pf3D7_11_v3:703175-704959(+) | protein_length=594 | sequenc	7	7	7	69.389	594	0	18.37	16.7	108030000	8
PF3D7_0911200.1-p1	PF3D7_0911200.1-p1	transcript=PF3D7_0911200.1	gene=PF3D7_0911200	gene_product=conserved Plasmodium protein, unknown function	| transcript=PF3D7_0911200.1 | gene=PF3D7_0911200 | organism=Plasmodium_falciparum_3D7 | gene_product=conserved Plasmodium protein, unknown function | transcript_product=conserved Plasmodium protein, unknown function | location=Pf3D7_09_v3:509934-510527(+	3	3	3	23.36	197	0	3.1637	18.3	107980000	3
PF3D7_0903700.1-p1;PF3D7_0422300.1-p1	PF3D7_0903700.1-p1;PF3D7_0422300.1-p1	transcript=PF3D7_0903700.1	gene=PF3D7_0903700	gene_product=alpha tubulin 1	| transcript=PF3D7_0903700.1 | gene=PF3D7_0903700 | organism=Plasmodium_falciparum_3D7 | gene_product=alpha tubulin 1 | transcript_product=alpha tubulin 1 | location=Pf3D7_09_v3:175542-177442(+) | protein_length=453 | sequence_SO=chromosome | SO=protein_c	5	5	5	50.296	453	0	60.126	14.8	103040000	4
PF3D7_1308300.1-p1	PF3D7_1308300.1-p1	transcript=PF3D7_1308300.1	gene=PF3D7_1308300	gene_product=40S ribosomal protein S27	| transcript=PF3D7_1308300.1 | gene=PF3D7_1308300 | organism=Plasmodium_falciparum_3D7 | gene_product=40S ribosomal protein S27 | transcript_product=40S ribosomal protein S27 | location=Pf3D7_13_v3:372260-372646(+) | protein_length=82 | sequence_SO=chromo	3	3	3	9.1418	82	0	7.855	29.3	102580000	1
PF3D7_1038000.1-p1;PF3D7_1038000.2-p1	PF3D7_1038000.1-p1;PF3D7_1038000.2-p1	transcript=PF3D7_1038000.1	gene=PF3D7_1038000	gene_product=antigen UB05	| transcript=PF3D7_1038000.1 | gene=PF3D7_1038000 | organism=Plasmodium_falciparum_3D7 | gene_product=antigen UB05 | transcript_product=antigen UB05 | location=Pf3D7_10_v3:1505835-1506896(+) | protein_length=119 | sequence_SO=chromosome | SO=protein_codin	2	2	2	13.712	119	0	19.296	16	102240000	3
PF3D7_1105600.1-p1	PF3D7_1105600.1-p1	transcript=PF3D7_1105600.1	gene=PF3D7_1105600	gene_product=translocon component PTEX88	| transcript=PF3D7_1105600.1 | gene=PF3D7_1105600 | organism=Plasmodium_falciparum_3D7 | gene_product=translocon component PTEX88 | transcript_product=translocon component PTEX88 | location=Pf3D7_11_v3:241184-243517(-) | protein_length=777 | sequence_SO=c	7	7	7	90.786	777	0	27.549	10.8	102170000	7
PF3D7_0802000.1-p1	PF3D7_0802000.1-p1	transcript=PF3D7_0802000.1	gene=PF3D7_0802000	gene_product=glutamate dehydrogenase, putative	| transcript=PF3D7_0802000.1 | gene=PF3D7_0802000 | organism=Plasmodium_falciparum_3D7 | gene_product=glutamate dehydrogenase, putative | transcript_product=glutamate dehydrogenase, putative | location=Pf3D7_08_v3:146089-150282(+) | protein_length=1397 |	12	12	12	160.42	1397	0	233.14	10.7	101250000	7
PF3D7_0731300.1-p1	PF3D7_0731300.1-p1	transcript=PF3D7_0731300.1	gene=PF3D7_0731300	gene_product=Plasmodium exported protein (PHISTb), unknown function	| transcript=PF3D7_0731300.1 | gene=PF3D7_0731300 | organism=Plasmodium_falciparum_3D7 | gene_product=Plasmodium exported protein (PHISTb), unknown function | transcript_product=Plasmodium exported protein (PHISTb), unknown function | location=Pf3D7_07_v3	6	6	6	37.723	317	0	7.5264	21.1	100240000	7
PF3D7_0826700.1-p1	PF3D7_0826700.1-p1	transcript=PF3D7_0826700.1	gene=PF3D7_0826700	gene_product=receptor for activated c kinase	| transcript=PF3D7_0826700.1 | gene=PF3D7_0826700 | organism=Plasmodium_falciparum_3D7 | gene_product=receptor for activated c kinase | transcript_product=receptor for activated c kinase | location=Pf3D7_08_v3:1160164-1161708(-) | protein_length=323 | seq	7	7	7	35.686	323	0	52.952	38.1	99494000	5
PF3D7_1354300.1-p1	PF3D7_1354300.1-p1	transcript=PF3D7_1354300.1	gene=PF3D7_1354300	gene_product=large subunit rRNA methyltransferase, putative	| transcript=PF3D7_1354300.1 | gene=PF3D7_1354300 | organism=Plasmodium_falciparum_3D7 | gene_product=large subunit rRNA methyltransferase, putative | transcript_product=large subunit rRNA methyltransferase, putative | location=Pf3D7_13_v3:2164239-2167416	7	7	7	120.25	1019	0	91.01	7.5	99446000	7
PF3D7_1202900.1-p1	PF3D7_1202900.1-p1	transcript=PF3D7_1202900.1	gene=PF3D7_1202900	gene_product=high mobility group protein B1	| transcript=PF3D7_1202900.1 | gene=PF3D7_1202900 | organism=Plasmodium_falciparum_3D7 | gene_product=high mobility group protein B1 | transcript_product=high mobility group protein B1 | location=Pf3D7_12_v3:162429-162722(-) | protein_length=97 | sequence	4	4	4	11.331	97	0	2.0953	24.7	99158000	3
PF3D7_0819100.1-p1	PF3D7_0819100.1-p1	transcript=PF3D7_0819100.1	gene=PF3D7_0819100	gene_product=BRIX domain, putative	| transcript=PF3D7_0819100.1 | gene=PF3D7_0819100 | organism=Plasmodium_falciparum_3D7 | gene_product=BRIX domain, putative | transcript_product=BRIX domain, putative | location=Pf3D7_08_v3:869562-870574(+) | protein_length=295 | sequence_SO=chromosome |	7	7	7	34.669	295	0	15.359	28.8	98738000	5
PF3D7_1365800.1-p1	PF3D7_1365800.1-p1	transcript=PF3D7_1365800.1	gene=PF3D7_1365800	gene_product=conserved Plasmodium protein, unknown function	| transcript=PF3D7_1365800.1 | gene=PF3D7_1365800 | organism=Plasmodium_falciparum_3D7 | gene_product=conserved Plasmodium protein, unknown function | transcript_product=conserved Plasmodium protein, unknown function | location=Pf3D7_13_v3:2629861-2631442	5	5	5	39.034	329	0	7.0985	14.9	98613000	5
PF3D7_0827900.1-p1	PF3D7_0827900.1-p1	transcript=PF3D7_0827900.1	gene=PF3D7_0827900	gene_product=protein disulfide isomerase	| transcript=PF3D7_0827900.1 | gene=PF3D7_0827900 | organism=Plasmodium_falciparum_3D7 | gene_product=protein disulfide isomerase | transcript_product=protein disulfide isomerase | location=Pf3D7_08_v3:1206788-1208394(-) | protein_length=483 | sequence_SO	6	6	6	55.514	483	0	9.0532	15.3	98068000	8
PF3D7_0913000.1-p1	PF3D7_0913000.1-p1	transcript=PF3D7_0913000.1	gene=PF3D7_0913000	gene_product=conserved protein, unknown function	| transcript=PF3D7_0913000.1 | gene=PF3D7_0913000 | organism=Plasmodium_falciparum_3D7 | gene_product=conserved protein, unknown function | transcript_product=conserved protein, unknown function | location=Pf3D7_09_v3:569124-570374(-) | protein_length=147	4	4	4	17.359	147	0	13.986	38.1	97984000	5
PF3D7_0716100.1-p1	PF3D7_0716100.1-p1	transcript=PF3D7_0716100.1	gene=PF3D7_0716100	gene_product=protein SDA1, putative	| transcript=PF3D7_0716100.1 | gene=PF3D7_0716100 | organism=Plasmodium_falciparum_3D7 | gene_product=protein SDA1, putative | transcript_product=protein SDA1, putative | location=Pf3D7_07_v3:707699-710908(-) | protein_length=1069 | sequence_SO=chromosome	9	9	9	126.48	1069	0	61.483	11.1	97962000	10
PF3D7_0628300.1-p1	PF3D7_0628300.1-p1	transcript=PF3D7_0628300.1	gene=PF3D7_0628300	gene_product=choline/ethanolaminephosphotransferase, putative	| transcript=PF3D7_0628300.1 | gene=PF3D7_0628300 | organism=Plasmodium_falciparum_3D7 | gene_product=choline/ethanolaminephosphotransferase, putative | transcript_product=choline/ethanolaminephosphotransferase, putative | location=Pf3D7_06_v3:1170813-117	3	3	3	45.081	391	0	17.07	8.2	96895000	3
PF3D7_0925200.1-p1	PF3D7_0925200.1-p1	transcript=PF3D7_0925200.1	gene=PF3D7_0925200	gene_product=ribosomal RNA-processing protein 8, putative	| transcript=PF3D7_0925200.1 | gene=PF3D7_0925200 | organism=Plasmodium_falciparum_3D7 | gene_product=ribosomal RNA-processing protein 8, putative | transcript_product=ribosomal RNA-processing protein 8, putative | location=Pf3D7_09_v3:1017435-1018918(+)	7	7	7	49.196	413	0	32.014	22	96278000	8
PF3D7_1108000.1-p1	PF3D7_1108000.1-p1	transcript=PF3D7_1108000.1	gene=PF3D7_1108000	gene_product=IWS1-like protein, putative	| transcript=PF3D7_1108000.1 | gene=PF3D7_1108000 | organism=Plasmodium_falciparum_3D7 | gene_product=IWS1-like protein, putative | transcript_product=IWS1-like protein, putative | location=Pf3D7_11_v3:352556-354262(+) | protein_length=568 | sequence_SO=c	7	7	7	66.546	568	0	16.698	16.4	93501000	8
PF3D7_1407500.1-p1	PF3D7_1407500.1-p1	transcript=PF3D7_1407500.1	gene=PF3D7_1407500	gene_product=multifunctional methyltransferase subunit TRM112, putative	| transcript=PF3D7_1407500.1 | gene=PF3D7_1407500 | organism=Plasmodium_falciparum_3D7 | gene_product=multifunctional methyltransferase subunit TRM112, putative | transcript_product=multifunctional methyltransferase subunit TRM112, putative | location=Pf3	5	5	5	14.234	125	0	12.178	56.8	92418000	3
PF3D7_1104200.1-p1	PF3D7_1104200.1-p1	transcript=PF3D7_1104200.1	gene=PF3D7_1104200	gene_product=chromatin remodeling protein	| transcript=PF3D7_1104200.1 | gene=PF3D7_1104200 | organism=Plasmodium_falciparum_3D7 | gene_product=chromatin remodeling protein | transcript_product=chromatin remodeling protein | location=Pf3D7_11_v3:182383-187223(-) | protein_length=1426 | sequence_S	11	11	11	167.44	1426	0	69.561	9.5	90612000	14
PF3D7_1026800.1-p1	PF3D7_1026800.1-p1	transcript=PF3D7_1026800.1	gene=PF3D7_1026800	gene_product=40S ribosomal protein S2	| transcript=PF3D7_1026800.1 | gene=PF3D7_1026800 | organism=Plasmodium_falciparum_3D7 | gene_product=40S ribosomal protein S2 | transcript_product=40S ribosomal protein S2 | location=Pf3D7_10_v3:1122962-1124037(+) | protein_length=263 | sequence_SO=chrom	5	5	5	29.856	263	0	12.071	28.9	88454000	4
PF3D7_1343000.1-p1	PF3D7_1343000.1-p1	transcript=PF3D7_1343000.1	gene=PF3D7_1343000	gene_product=phosphoethanolamine N-methyltransferase	| transcript=PF3D7_1343000.1 | gene=PF3D7_1343000 | organism=Plasmodium_falciparum_3D7 | gene_product=phosphoethanolamine N-methyltransferase | transcript_product=phosphoethanolamine N-methyltransferase | location=Pf3D7_13_v3:1696894-1698113(+) | protein_	5	5	5	31.043	266	0	48.717	21.8	88112000	7
PF3D7_0501600.1-p1	PF3D7_0501600.1-p1	transcript=PF3D7_0501600.1	gene=PF3D7_0501600	gene_product=rhoptry-associated protein 2	| transcript=PF3D7_0501600.1 | gene=PF3D7_0501600 | organism=Plasmodium_falciparum_3D7 | gene_product=rhoptry-associated protein 2 | transcript_product=rhoptry-associated protein 2 | location=Pf3D7_05_v3:84041-85237(-) | protein_length=398 | sequence_SO=c	7	7	7	46.738	398	0	22.282	21.4	84237000	8
PF3D7_1252100.1-p1	PF3D7_1252100.1-p1	transcript=PF3D7_1252100.1	gene=PF3D7_1252100	gene_product=rhoptry neck protein 3	| transcript=PF3D7_1252100.1 | gene=PF3D7_1252100 | organism=Plasmodium_falciparum_3D7 | gene_product=rhoptry neck protein 3 | transcript_product=rhoptry neck protein 3 | location=Pf3D7_12_v3:2114628-2122487(-) | protein_length=2215 | sequence_SO=chromoso	12	12	12	263.15	2215	0	23.895	6.9	82890000	13
PF3D7_0707300.1-p1	PF3D7_0707300.1-p1	transcript=PF3D7_0707300.1	gene=PF3D7_0707300	gene_product=rhoptry-associated membrane antigen	| transcript=PF3D7_0707300.1 | gene=PF3D7_0707300 | organism=Plasmodium_falciparum_3D7 | gene_product=rhoptry-associated membrane antigen | transcript_product=rhoptry-associated membrane antigen | location=Pf3D7_07_v3:338885-342083(+) | protein_length=861	5	5	5	103.64	861	0	54.174	6.2	82868000	6
PF3D7_1015900.1-p1	PF3D7_1015900.1-p1	transcript=PF3D7_1015900.1	gene=PF3D7_1015900	gene_product=enolase	| transcript=PF3D7_1015900.1 | gene=PF3D7_1015900 | organism=Plasmodium_falciparum_3D7 | gene_product=enolase | transcript_product=enolase | location=Pf3D7_10_v3:637138-639011(+) | protein_length=446 | sequence_SO=chromosome | SO=protein_coding | is_pseud	9	9	9	48.677	446	0	154.01	27.4	82387000	7
PF3D7_1108400.1-p1	PF3D7_1108400.1-p1	transcript=PF3D7_1108400.1	gene=PF3D7_1108400	gene_product=casein kinase 2, alpha subunit	| transcript=PF3D7_1108400.1 | gene=PF3D7_1108400 | organism=Plasmodium_falciparum_3D7 | gene_product=casein kinase 2, alpha subunit | transcript_product=casein kinase 2, alpha subunit | location=Pf3D7_11_v3:365093-366100(+) | protein_length=335 | sequenc	5	5	5	39.89	335	0	39.086	19.4	82168000	7
PF3D7_0816000.1-p1	PF3D7_0816000.1-p1	transcript=PF3D7_0816000.1	gene=PF3D7_0816000	gene_product=ribosome assembly protein RRB1, putative	| transcript=PF3D7_0816000.1 | gene=PF3D7_0816000 | organism=Plasmodium_falciparum_3D7 | gene_product=ribosome assembly protein RRB1, putative | transcript_product=ribosome assembly protein RRB1, putative | location=Pf3D7_08_v3:746013-747488(-) | protein_	6	6	6	56.508	491	0	24.213	12.4	82114000	7
PF3D7_1021800.1-p1	PF3D7_1021800.1-p1	transcript=PF3D7_1021800.1	gene=PF3D7_1021800	gene_product=schizont egress antigen-1	| transcript=PF3D7_1021800.1 | gene=PF3D7_1021800 | organism=Plasmodium_falciparum_3D7 | gene_product=schizont egress antigen-1 | transcript_product=schizont egress antigen-1 | location=Pf3D7_10_v3:896865-903608(-) | protein_length=2074 | sequence_SO=chro	7	7	7	244.9	2074	0	18.56	3.8	80999000	7
PF3D7_0527500.1-p1	PF3D7_0527500.1-p1	transcript=PF3D7_0527500.1	gene=PF3D7_0527500	gene_product=Hsc70-interacting protein	| transcript=PF3D7_0527500.1 | gene=PF3D7_0527500 | organism=Plasmodium_falciparum_3D7 | gene_product=Hsc70-interacting protein | transcript_product=Hsc70-interacting protein | location=Pf3D7_05_v3:1143618-1145359(+) | protein_length=458 | sequence_SO=chr	3	3	3	51.125	458	0	42.323	10	80871000	2
PF3D7_1443100.1-p1	PF3D7_1443100.1-p1	transcript=PF3D7_1443100.1	gene=PF3D7_1443100	gene_product=conserved Plasmodium protein, unknown function	| transcript=PF3D7_1443100.1 | gene=PF3D7_1443100 | organism=Plasmodium_falciparum_3D7 | gene_product=conserved Plasmodium protein, unknown function | transcript_product=conserved Plasmodium protein, unknown function | location=Pf3D7_14_v3:1769626-1771350	9	9	9	67.604	574	0	88.352	18.1	80344000	10
PF3D7_0318900.1-p1	PF3D7_0318900.1-p1	transcript=PF3D7_0318900.1	gene=PF3D7_0318900	gene_product=conserved protein, unknown function	| transcript=PF3D7_0318900.1 | gene=PF3D7_0318900 | organism=Plasmodium_falciparum_3D7 | gene_product=conserved protein, unknown function | transcript_product=conserved protein, unknown function | location=Pf3D7_03_v3:791840-793481(-) | protein_length=440	2	2	2	53.115	440	0	3.5124	5.2	79834000	2
PF3D7_1006800.1-p1	PF3D7_1006800.1-p1	transcript=PF3D7_1006800.1	gene=PF3D7_1006800	gene_product=single-strand telomeric DNA-binding protein GBP2, putative	| transcript=PF3D7_1006800.1 | gene=PF3D7_1006800 | organism=Plasmodium_falciparum_3D7 | gene_product=single-strand telomeric DNA-binding protein GBP2, putative | transcript_product=single-strand telomeric DNA-binding protein GBP2, putative | location=Pf3	5	5	5	29.53	246	0	35.872	25.6	79830000	4
PF3D7_0409800.1-p1	PF3D7_0409800.1-p1	transcript=PF3D7_0409800.1	gene=PF3D7_0409800	gene_product=zinc finger protein, putative	| transcript=PF3D7_0409800.1 | gene=PF3D7_0409800 | organism=Plasmodium_falciparum_3D7 | gene_product=zinc finger protein, putative | transcript_product=zinc finger protein, putative | location=Pf3D7_04_v3:459710-461437(+) | protein_length=575 | sequence_	10	10	10	68.532	575	0	16.61	21.6	79402000	11
PF3D7_1330800.1-p1	PF3D7_1330800.1-p1	transcript=PF3D7_1330800.1	gene=PF3D7_1330800	gene_product=RNA-binding protein, putative	| transcript=PF3D7_1330800.1 | gene=PF3D7_1330800 | organism=Plasmodium_falciparum_3D7 | gene_product=RNA-binding protein, putative | transcript_product=RNA-binding protein, putative | location=Pf3D7_13_v3:1294615-1296966(+) | protein_length=596 | sequenc	9	9	9	68.009	596	0	11.354	14.1	76741000	8
PF3D7_1203200.1-p1	PF3D7_1203200.1-p1	transcript=PF3D7_1203200.1	gene=PF3D7_1203200	gene_product=signal recognition particle subunit SRP14	| transcript=PF3D7_1203200.1 | gene=PF3D7_1203200 | organism=Plasmodium_falciparum_3D7 | gene_product=signal recognition particle subunit SRP14 | transcript_product=signal recognition particle subunit SRP14 | location=Pf3D7_12_v3:172936-173361(+) | protei	2	2	2	11.862	104	0	12.807	33.7	76618000	3
PF3D7_1349600.1-p1	PF3D7_1349600.1-p1	transcript=PF3D7_1349600.1	gene=PF3D7_1349600	gene_product=conserved Plasmodium protein, unknown function	| transcript=PF3D7_1349600.1 | gene=PF3D7_1349600 | organism=Plasmodium_falciparum_3D7 | gene_product=conserved Plasmodium protein, unknown function | transcript_product=conserved Plasmodium protein, unknown function | location=Pf3D7_13_v3:1997023-1998282	7	7	7	35.986	307	0	20.983	27	75803000	7
PF3D7_1418900.1-p1	PF3D7_1418900.1-p1	transcript=PF3D7_1418900.1	gene=PF3D7_1418900	gene_product=ATP-dependent RNA helicase DBP4, putative	| transcript=PF3D7_1418900.1 | gene=PF3D7_1418900 | organism=Plasmodium_falciparum_3D7 | gene_product=ATP-dependent RNA helicase DBP4, putative | transcript_product=ATP-dependent RNA helicase DBP4, putative | location=Pf3D7_14_v3:783078-785819(-) | protei	7	7	7	103.74	876	0	18.897	9.4	75119000	9
PF3D7_0821000.1-p1	PF3D7_0821000.1-p1	transcript=PF3D7_0821000.1	gene=PF3D7_0821000	gene_product=conserved Plasmodium protein, unknown function	| transcript=PF3D7_0821000.1 | gene=PF3D7_0821000 | organism=Plasmodium_falciparum_3D7 | gene_product=conserved Plasmodium protein, unknown function | transcript_product=conserved Plasmodium protein, unknown function | location=Pf3D7_08_v3:948745-950899(+	7	7	7	60.542	514	0	14.745	15	74680000	6
PF3D7_0508600.1-p1	PF3D7_0508600.1-p1	transcript=PF3D7_0508600.1	gene=PF3D7_0508600	gene_product=conserved Plasmodium protein, unknown function	| transcript=PF3D7_0508600.1 | gene=PF3D7_0508600 | organism=Plasmodium_falciparum_3D7 | gene_product=conserved Plasmodium protein, unknown function | transcript_product=conserved Plasmodium protein, unknown function | location=Pf3D7_05_v3:356222-357010(+	5	5	5	30.256	262	0	16.614	28.2	74155000	2
PF3D7_1324900.1-p1	PF3D7_1324900.1-p1	transcript=PF3D7_1324900.1	gene=PF3D7_1324900	gene_product=L-lactate dehydrogenase	| transcript=PF3D7_1324900.1 | gene=PF3D7_1324900 | organism=Plasmodium_falciparum_3D7 | gene_product=L-lactate dehydrogenase | transcript_product=L-lactate dehydrogenase | location=Pf3D7_13_v3:1041157-1042107(+) | protein_length=316 | sequence_SO=chromos	3	3	3	34.107	316	0	24.955	16.8	71793000	4
PF3D7_1125500.1-p1	PF3D7_1125500.1-p1	transcript=PF3D7_1125500.1	gene=PF3D7_1125500	gene_product=small nuclear ribonucleoprotein Sm D1, putative	| transcript=PF3D7_1125500.1 | gene=PF3D7_1125500 | organism=Plasmodium_falciparum_3D7 | gene_product=small nuclear ribonucleoprotein Sm D1, putative | transcript_product=small nuclear ribonucleoprotein Sm D1, putative | location=Pf3D7_11_v3:1001182-10015	4	4	4	14.337	126	0	10.983	45.2	71680000	4
PF3D7_1459400.1-p1	PF3D7_1459400.1-p1	transcript=PF3D7_1459400.1	gene=PF3D7_1459400	gene_product=conserved Plasmodium protein, unknown function	| transcript=PF3D7_1459400.1 | gene=PF3D7_1459400 | organism=Plasmodium_falciparum_3D7 | gene_product=conserved Plasmodium protein, unknown function | transcript_product=conserved Plasmodium protein, unknown function | location=Pf3D7_14_v3:2433361-2434383	6	6	6	40.068	340	0	12.61	22.4	71672000	6
PF3D7_1335100.1-p1	PF3D7_1335100.1-p1	transcript=PF3D7_1335100.1	gene=PF3D7_1335100	gene_product=merozoite surface protein 7	| transcript=PF3D7_1335100.1 | gene=PF3D7_1335100 | organism=Plasmodium_falciparum_3D7 | gene_product=merozoite surface protein 7 | transcript_product=merozoite surface protein 7 | location=Pf3D7_13_v3:1419086-1420141(-) | protein_length=351 | sequence_SO	4	4	4	41.276	351	0	20.544	16.5	71138000	6
PF3D7_0919000.1-p1	PF3D7_0919000.1-p1	transcript=PF3D7_0919000.1	gene=PF3D7_0919000	gene_product=nucleosome assembly protein	| transcript=PF3D7_0919000.1 | gene=PF3D7_0919000 | organism=Plasmodium_falciparum_3D7 | gene_product=nucleosome assembly protein | transcript_product=nucleosome assembly protein | location=Pf3D7_09_v3:781368-782675(-) | protein_length=269 | sequence_SO=c	4	4	4	31.826	269	0	20.895	13.8	70631000	4
PF3D7_0608700.1-p1	PF3D7_0608700.1-p1	transcript=PF3D7_0608700.1	gene=PF3D7_0608700	gene_product=T-complex protein 1 subunit zeta	| transcript=PF3D7_0608700.1 | gene=PF3D7_0608700 | organism=Plasmodium_falciparum_3D7 | gene_product=T-complex protein 1 subunit zeta | transcript_product=T-complex protein 1 subunit zeta | location=Pf3D7_06_v3:358391-360203(+) | protein_length=543 | seq	7	7	7	61.533	543	0	24.17	19.5	69180000	7
PF3D7_0707200.1-p1	PF3D7_0707200.1-p1	transcript=PF3D7_0707200.1	gene=PF3D7_0707200	gene_product=conserved Plasmodium protein, unknown function	| transcript=PF3D7_0707200.1 | gene=PF3D7_0707200 | organism=Plasmodium_falciparum_3D7 | gene_product=conserved Plasmodium protein, unknown function | transcript_product=conserved Plasmodium protein, unknown function | location=Pf3D7_07_v3:329936-336325(-	11	11	11	256.94	2129	0	146.81	6.2	69056000	5
PF3D7_1441200.1-p1	PF3D7_1441200.1-p1	transcript=PF3D7_1441200.1	gene=PF3D7_1441200	gene_product=60S ribosomal protein L1, putative	| transcript=PF3D7_1441200.1 | gene=PF3D7_1441200 | organism=Plasmodium_falciparum_3D7 | gene_product=60S ribosomal protein L1, putative | transcript_product=60S ribosomal protein L1, putative | location=Pf3D7_14_v3:1678662-1679486(+) | protein_length=217	4	4	4	24.805	217	0	8.1772	23	67156000	2
PF3D7_1248700.1-p1	PF3D7_1248700.1-p1	transcript=PF3D7_1248700.1	gene=PF3D7_1248700	gene_product=conserved Plasmodium protein, unknown function	| transcript=PF3D7_1248700.1 | gene=PF3D7_1248700 | organism=Plasmodium_falciparum_3D7 | gene_product=conserved Plasmodium protein, unknown function | transcript_product=conserved Plasmodium protein, unknown function | location=Pf3D7_12_v3:1994775-2000744	5	5	5	231.32	1989	0	81.1	3.5	66338000	6
PF3D7_1417500.1-p1	PF3D7_1417500.1-p1	transcript=PF3D7_1417500.1	gene=PF3D7_1417500	gene_product=H/ACA ribonucleoprotein complex subunit 4, putative	| transcript=PF3D7_1417500.1 | gene=PF3D7_1417500 | organism=Plasmodium_falciparum_3D7 | gene_product=H/ACA ribonucleoprotein complex subunit 4, putative | transcript_product=H/ACA ribonucleoprotein complex subunit 4, putative | location=Pf3D7_14_v3:72697	5	5	5	52.941	466	0	22.721	18.2	65162000	5
PF3D7_1451100.1-p1	PF3D7_1451100.1-p1	transcript=PF3D7_1451100.1	gene=PF3D7_1451100	gene_product=elongation factor 2	| transcript=PF3D7_1451100.1 | gene=PF3D7_1451100 | organism=Plasmodium_falciparum_3D7 | gene_product=elongation factor 2 | transcript_product=elongation factor 2 | location=Pf3D7_14_v3:2090902-2093400(+) | protein_length=832 | sequence_SO=chromosome | SO	7	7	7	93.522	832	0	59.267	12.6	65014000	5
PF3D7_0723900.1-p1	PF3D7_0723900.1-p1	transcript=PF3D7_0723900.1	gene=PF3D7_0723900	gene_product=RNA-binding protein, putative	| transcript=PF3D7_0723900.1 | gene=PF3D7_0723900 | organism=Plasmodium_falciparum_3D7 | gene_product=RNA-binding protein, putative | transcript_product=RNA-binding protein, putative | location=Pf3D7_07_v3:1000701-1004746(-) | protein_length=1222 | sequen	7	7	7	144.63	1222	0	9.5328	6.2	64760000	7
PF3D7_0801800.1-p1	PF3D7_0801800.1-p1	transcript=PF3D7_0801800.1	gene=PF3D7_0801800	gene_product=mannose-6-phosphate isomerase, putative	| transcript=PF3D7_0801800.1 | gene=PF3D7_0801800 | organism=Plasmodium_falciparum_3D7 | gene_product=mannose-6-phosphate isomerase, putative | transcript_product=mannose-6-phosphate isomerase, putative | location=Pf3D7_08_v3:119032-122067(-) | protein_le	10	10	10	117.66	1011	0	90.598	9.7	64190000	6
PF3D7_1014100.1-p1	PF3D7_1014100.1-p1	transcript=PF3D7_1014100.1	gene=PF3D7_1014100	gene_product=merozoite surface protein MSA180, putative	| transcript=PF3D7_1014100.1 | gene=PF3D7_1014100 | organism=Plasmodium_falciparum_3D7 | gene_product=merozoite surface protein MSA180, putative | transcript_product=merozoite surface protein MSA180, putative | location=Pf3D7_10_v3:555160-559527(+) | prot	3	3	3	173.27	1455	0	13.573	3.2	63748000	4
PF3D7_1469300.1-p1	PF3D7_1469300.1-p1	transcript=PF3D7_1469300.1	gene=PF3D7_1469300	gene_product=pre-rRNA-processing protein PNO1, putative	| transcript=PF3D7_1469300.1 | gene=PF3D7_1469300 | organism=Plasmodium_falciparum_3D7 | gene_product=pre-rRNA-processing protein PNO1, putative | transcript_product=pre-rRNA-processing protein PNO1, putative | location=Pf3D7_14_v3:2841122-2841910(-) | pr	7	7	7	30.138	262	0	68.822	32.1	62614000	8
PF3D7_0935800.1-p1	PF3D7_0935800.1-p1	transcript=PF3D7_0935800.1	gene=PF3D7_0935800	gene_product=cytoadherence linked asexual protein 9	| transcript=PF3D7_0935800.1 | gene=PF3D7_0935800 | organism=Plasmodium_falciparum_3D7 | gene_product=cytoadherence linked asexual protein 9 | transcript_product=cytoadherence linked asexual protein 9 | location=Pf3D7_09_v3:1413840-1419754(+) | protein_le	8	8	8	160.42	1340	0	9.292	6.1	62408000	9
PF3D7_0525100.1-p1	PF3D7_0525100.1-p1	transcript=PF3D7_0525100.1	gene=PF3D7_0525100	gene_product=acyl-CoA synthetase	| transcript=PF3D7_0525100.1 | gene=PF3D7_0525100 | organism=Plasmodium_falciparum_3D7 | gene_product=acyl-CoA synthetase | transcript_product=acyl-CoA synthetase | location=Pf3D7_05_v3:1041745-1043766(+) | protein_length=673 | sequence_SO=chromosome | SO	6	6	6	76.851	673	0	14.585	14.3	62109000	5
PF3D7_1438900.1-p1	PF3D7_1438900.1-p1	transcript=PF3D7_1438900.1	gene=PF3D7_1438900	gene_product=thioredoxin peroxidase 1	| transcript=PF3D7_1438900.1 | gene=PF3D7_1438900 | organism=Plasmodium_falciparum_3D7 | gene_product=thioredoxin peroxidase 1 | transcript_product=thioredoxin peroxidase 1 | location=Pf3D7_14_v3:1575984-1576571(+) | protein_length=195 | sequence_SO=chrom	3	3	3	21.807	195	0	29.86	27.2	61596000	3
PF3D7_0108300.1-p1	PF3D7_0108300.1-p1	transcript=PF3D7_0108300.1	gene=PF3D7_0108300	gene_product=conserved Plasmodium protein, unknown function	| transcript=PF3D7_0108300.1 | gene=PF3D7_0108300 | organism=Plasmodium_falciparum_3D7 | gene_product=conserved Plasmodium protein, unknown function | transcript_product=conserved Plasmodium protein, unknown function | location=Pf3D7_01_v3:337168-343833(+	4	4	4	254.99	2221	0	10.253	2.3	60403000	4
PF3D7_0416800.1-p1	PF3D7_0416800.1-p1	transcript=PF3D7_0416800.1	gene=PF3D7_0416800	gene_product=small GTP-binding protein sar1	| transcript=PF3D7_0416800.1 | gene=PF3D7_0416800 | organism=Plasmodium_falciparum_3D7 | gene_product=small GTP-binding protein sar1 | transcript_product=small GTP-binding protein sar1 | location=Pf3D7_04_v3:729962-731223(+) | protein_length=192 | sequenc	4	4	4	22.02	192	0	33.778	32.3	59888000	2
PF3D7_0711500.1-p1	PF3D7_0711500.1-p1	transcript=PF3D7_0711500.1	gene=PF3D7_0711500	gene_product=regulator of chromosome condensation, putative	| transcript=PF3D7_0711500.1 | gene=PF3D7_0711500 | organism=Plasmodium_falciparum_3D7 | gene_product=regulator of chromosome condensation, putative | transcript_product=regulator of chromosome condensation, putative | location=Pf3D7_07_v3:505245-507311(+	7	7	7	78.896	688	0	153.28	14.1	59676000	8
PF3D7_1420700.1-p1	PF3D7_1420700.1-p1	transcript=PF3D7_1420700.1	gene=PF3D7_1420700	gene_product=surface protein P113	| transcript=PF3D7_1420700.1 | gene=PF3D7_1420700 | organism=Plasmodium_falciparum_3D7 | gene_product=surface protein P113 | transcript_product=surface protein P113 | location=Pf3D7_14_v3:860011-863080(+) | protein_length=969 | sequence_SO=chromosome | SO	7	7	7	112.57	969	0	220.88	11.9	59069000	9
PF3D7_1434200.1-p1	PF3D7_1434200.1-p1	transcript=PF3D7_1434200.1	gene=PF3D7_1434200	gene_product=calmodulin	| transcript=PF3D7_1434200.1 | gene=PF3D7_1434200 | organism=Plasmodium_falciparum_3D7 | gene_product=calmodulin | transcript_product=calmodulin | location=Pf3D7_14_v3:1368815-1369796(-) | protein_length=149 | sequence_SO=chromosome | SO=protein_coding |	5	5	5	16.931	149	0	39.11	34.2	58504000	4
PF3D7_0708300.1-p1	PF3D7_0708300.1-p1	transcript=PF3D7_0708300.1	gene=PF3D7_0708300	gene_product=EKC/KEOPS complex subunit BUD32	| transcript=PF3D7_0708300.1 | gene=PF3D7_0708300 | organism=Plasmodium_falciparum_3D7 | gene_product=EKC/KEOPS complex subunit BUD32 | transcript_product=EKC/KEOPS complex subunit BUD32 | location=Pf3D7_07_v3:378031-379305(+) | protein_length=229 | seque	4	4	4	26.615	229	0	7.2242	21.4	58504000	6
PF3D7_0928500.1-p1	PF3D7_0928500.1-p1	transcript=PF3D7_0928500.1	gene=PF3D7_0928500	gene_product=conserved Plasmodium protein, unknown function	| transcript=PF3D7_0928500.1 | gene=PF3D7_0928500 | organism=Plasmodium_falciparum_3D7 | gene_product=conserved Plasmodium protein, unknown function | transcript_product=conserved Plasmodium protein, unknown function | location=Pf3D7_09_v3:1146239-1147197	1	1	1	18.457	154	0	6.6921	13	58315000	1
PF3D7_1408500.1-p1	PF3D7_1408500.1-p1	transcript=PF3D7_1408500.1	gene=PF3D7_1408500	gene_product=conserved Plasmodium protein, unknown function	| transcript=PF3D7_1408500.1 | gene=PF3D7_1408500 | organism=Plasmodium_falciparum_3D7 | gene_product=conserved Plasmodium protein, unknown function | transcript_product=conserved Plasmodium protein, unknown function | location=Pf3D7_14_v3:320274-320861(+	2	2	2	22.965	195	0	9.666	15.9	57836000	2
PF3D7_1211400.1-p1	PF3D7_1211400.1-p1	transcript=PF3D7_1211400.1	gene=PF3D7_1211400	gene_product=heat shock protein DNAJ homologue Pfj4	| transcript=PF3D7_1211400.1 | gene=PF3D7_1211400 | organism=Plasmodium_falciparum_3D7 | gene_product=heat shock protein DNAJ homologue Pfj4 | transcript_product=heat shock protein DNAJ homologue Pfj4 | location=Pf3D7_12_v3:505344-506662(+) | protein_leng	4	4	4	28.062	244	0	8.4779	19.7	57541000	2
PF3D7_0922100.1-p1	PF3D7_0922100.1-p1	transcript=PF3D7_0922100.1	gene=PF3D7_0922100	gene_product=ubiquitin-like protein, putative	| transcript=PF3D7_0922100.1 | gene=PF3D7_0922100 | organism=Plasmodium_falciparum_3D7 | gene_product=ubiquitin-like protein, putative | transcript_product=ubiquitin-like protein, putative | location=Pf3D7_09_v3:895415-900304(+) | protein_length=1542 | se	10	10	10	182.09	1542	0	82.618	7.3	57167000	7
PF3D7_0111800.1-p1	PF3D7_0111800.1-p1	transcript=PF3D7_0111800.1	gene=PF3D7_0111800	gene_product=eukaryotic translation initiation factor 4E, putative	| transcript=PF3D7_0111800.1 | gene=PF3D7_0111800 | organism=Plasmodium_falciparum_3D7 | gene_product=eukaryotic translation initiation factor 4E, putative | transcript_product=eukaryotic translation initiation factor 4E, putative | location=Pf3D7_01_v3:4	5	5	5	73.03	620	0	5.3502	8.2	56646000	5
PF3D7_1423700.1-p1	PF3D7_1423700.1-p1	transcript=PF3D7_1423700.1	gene=PF3D7_1423700	gene_product=conserved Plasmodium protein, unknown function	| transcript=PF3D7_1423700.1 | gene=PF3D7_1423700 | organism=Plasmodium_falciparum_3D7 | gene_product=conserved Plasmodium protein, unknown function | transcript_product=conserved Plasmodium protein, unknown function | location=Pf3D7_14_v3:959074-963750(-	8	8	8	183.57	1558	0	24.49	8.1	55504000	2
PF3D7_1123900.1-p1	PF3D7_1123900.1-p1	transcript=PF3D7_1123900.1	gene=PF3D7_1123900	gene_product=13 kDa ribonucleoprotein-associated protein, putative	| transcript=PF3D7_1123900.1 | gene=PF3D7_1123900 | organism=Plasmodium_falciparum_3D7 | gene_product=13 kDa ribonucleoprotein-associated protein, putative | transcript_product=13 kDa ribonucleoprotein-associated protein, putative | location=Pf3D7_11_v3:9	2	2	2	16.012	145	0	26.592	32.4	55272000	2
PF3D7_1144000.1-p1	PF3D7_1144000.1-p1	transcript=PF3D7_1144000.1	gene=PF3D7_1144000	gene_product=40S ribosomal protein S21	| transcript=PF3D7_1144000.1 | gene=PF3D7_1144000 | organism=Plasmodium_falciparum_3D7 | gene_product=40S ribosomal protein S21 | transcript_product=40S ribosomal protein S21 | location=Pf3D7_11_v3:1755438-1755935(+) | protein_length=82 | sequence_SO=chro	3	3	3	9.1454	82	0	11.153	37.8	54172000	3
PF3D7_1023900.1-p1	PF3D7_1023900.1-p1	transcript=PF3D7_1023900.1	gene=PF3D7_1023900	gene_product=chromodomain-helicase-DNA-binding protein 1 homolog, putative	| transcript=PF3D7_1023900.1 | gene=PF3D7_1023900 | organism=Plasmodium_falciparum_3D7 | gene_product=chromodomain-helicase-DNA-binding protein 1 homolog, putative | transcript_product=chromodomain-helicase-DNA-binding protein 1 homolog, putative | locati	8	8	8	381.25	3328	0	90.912	3.4	54136000	7
PF3D7_1415400.1-p1	PF3D7_1415400.1-p1	transcript=PF3D7_1415400.1	gene=PF3D7_1415400	gene_product=conserved Plasmodium protein, unknown function	| transcript=PF3D7_1415400.1 | gene=PF3D7_1415400 | organism=Plasmodium_falciparum_3D7 | gene_product=conserved Plasmodium protein, unknown function | transcript_product=conserved Plasmodium protein, unknown function | location=Pf3D7_14_v3:618897-623321(+	9	9	9	178.5	1474	0	12.775	8.1	53581000	8
PF3D7_1134100.1-p1	PF3D7_1134100.1-p1	transcript=PF3D7_1134100.1	gene=PF3D7_1134100	gene_product=protein disulfide isomerase	| transcript=PF3D7_1134100.1 | gene=PF3D7_1134100 | organism=Plasmodium_falciparum_3D7 | gene_product=protein disulfide isomerase | transcript_product=protein disulfide isomerase | location=Pf3D7_11_v3:1323043-1324314(-) | protein_length=423 | sequence_SO	3	3	3	49.194	423	0	2.3991	8.7	51867000	3
PF3D7_1419000.1-p1	PF3D7_1419000.1-p1	transcript=PF3D7_1419000.1	gene=PF3D7_1419000	gene_product=conserved Plasmodium protein, unknown function	| transcript=PF3D7_1419000.1 | gene=PF3D7_1419000 | organism=Plasmodium_falciparum_3D7 | gene_product=conserved Plasmodium protein, unknown function | transcript_product=conserved Plasmodium protein, unknown function | location=Pf3D7_14_v3:786958-790458(-	5	5	5	136.94	1166	0	11.132	4.6	51269000	5
PF3D7_0922500.1-p1	PF3D7_0922500.1-p1	transcript=PF3D7_0922500.1	gene=PF3D7_0922500	gene_product=phosphoglycerate kinase	| transcript=PF3D7_0922500.1 | gene=PF3D7_0922500 | organism=Plasmodium_falciparum_3D7 | gene_product=phosphoglycerate kinase | transcript_product=phosphoglycerate kinase | location=Pf3D7_09_v3:913230-914480(+) | protein_length=416 | sequence_SO=chromosom	7	7	7	45.426	416	0	76.03	20.4	50878000	4
PF3D7_0506100.1-p1	PF3D7_0506100.1-p1	transcript=PF3D7_0506100.1	gene=PF3D7_0506100	gene_product=60S ribosomal subunit protein L24, putative	| transcript=PF3D7_0506100.1 | gene=PF3D7_0506100 | organism=Plasmodium_falciparum_3D7 | gene_product=60S ribosomal subunit protein L24, putative | transcript_product=60S ribosomal subunit protein L24, putative | location=Pf3D7_05_v3:257748-258831(-) | pr	3	3	3	24.871	204	0	1.9263	15.7	50837000	3
PF3D7_1117400.1-p1	PF3D7_1117400.1-p1	transcript=PF3D7_1117400.1	gene=PF3D7_1117400	gene_product=conserved Plasmodium protein, unknown function	| transcript=PF3D7_1117400.1 | gene=PF3D7_1117400 | organism=Plasmodium_falciparum_3D7 | gene_product=conserved Plasmodium protein, unknown function | transcript_product=conserved Plasmodium protein, unknown function | location=Pf3D7_11_v3:664163-665356(+	2	2	2	44.596	397	0	14.851	9.3	50527000	2
PF3D7_0503400.1-p1	PF3D7_0503400.1-p1	transcript=PF3D7_0503400.1	gene=PF3D7_0503400	gene_product=actin-depolymerizing factor 1	| transcript=PF3D7_0503400.1 | gene=PF3D7_0503400 | organism=Plasmodium_falciparum_3D7 | gene_product=actin-depolymerizing factor 1 | transcript_product=actin-depolymerizing factor 1 | location=Pf3D7_05_v3:140710-141471(+) | protein_length=122 | sequence_	3	3	3	13.741	122	0	19.875	41	50520000	2
PF3D7_0416400.1-p1	PF3D7_0416400.1-p1	transcript=PF3D7_0416400.1	gene=PF3D7_0416400	gene_product=histone acetyltransferase, putative	| transcript=PF3D7_0416400.1 | gene=PF3D7_0416400 | organism=Plasmodium_falciparum_3D7 | gene_product=histone acetyltransferase, putative | transcript_product=histone acetyltransferase, putative | location=Pf3D7_04_v3:718202-722654(+) | protein_length=125	6	6	6	146.72	1259	0	64.575	7	50317000	7
PF3D7_1209000.1-p1;PF3D7_1006000.1-p1	PF3D7_1209000.1-p1	transcript=PF3D7_1209000.1	gene=PF3D7_1209000	gene_product=conserved Plasmodium protein, unknown function	| transcript=PF3D7_1209000.1 | gene=PF3D7_1209000 | organism=Plasmodium_falciparum_3D7 | gene_product=conserved Plasmodium protein, unknown function | transcript_product=conserved Plasmodium protein, unknown function | location=Pf3D7_12_v3:421371-422201(-	2	2	2	19.566	167	0	2.8418	21	49973000	3
PF3D7_0818000.1-p1	PF3D7_0818000.1-p1	transcript=PF3D7_0818000.1	gene=PF3D7_0818000	gene_product=U4/U6.U5 small nuclear ribonucleoprotein, putative	| transcript=PF3D7_0818000.1 | gene=PF3D7_0818000 | organism=Plasmodium_falciparum_3D7 | gene_product=U4/U6.U5 small nuclear ribonucleoprotein, putative | transcript_product=U4/U6.U5 small nuclear ribonucleoprotein, putative | location=Pf3D7_08_v3:821334-	5	5	5	45.156	372	0	116.44	14.8	49326000	3
PF3D7_1220900.1-p1	PF3D7_1220900.1-p1	transcript=PF3D7_1220900.1	gene=PF3D7_1220900	gene_product=heterochromatin protein 1	| transcript=PF3D7_1220900.1 | gene=PF3D7_1220900 | organism=Plasmodium_falciparum_3D7 | gene_product=heterochromatin protein 1 | transcript_product=heterochromatin protein 1 | location=Pf3D7_12_v3:831252-832052(-) | protein_length=266 | sequence_SO=chrom	4	4	4	31.018	266	0	16.034	22.2	49251000	4
PF3D7_1033300.1-p1	PF3D7_1033300.1-p1	transcript=PF3D7_1033300.1	gene=PF3D7_1033300	gene_product=conserved Plasmodium protein, unknown function	| transcript=PF3D7_1033300.1 | gene=PF3D7_1033300 | organism=Plasmodium_falciparum_3D7 | gene_product=conserved Plasmodium protein, unknown function | transcript_product=conserved Plasmodium protein, unknown function | location=Pf3D7_10_v3:1338124-1338818	3	3	3	14.43	122	0	11.383	25.4	47789000	3
PF3D7_1129000.1-p1	PF3D7_1129000.1-p1	transcript=PF3D7_1129000.1	gene=PF3D7_1129000	gene_product=spermidine synthase	| transcript=PF3D7_1129000.1 | gene=PF3D7_1129000 | organism=Plasmodium_falciparum_3D7 | gene_product=spermidine synthase | transcript_product=spermidine synthase | location=Pf3D7_11_v3:1121930-1123377(+) | protein_length=321 | sequence_SO=chromosome | SO	3	3	3	36.595	321	0	6.5057	11.2	47527000	5
PF3D7_1453100.1-p1	PF3D7_1453100.1-p1	transcript=PF3D7_1453100.1	gene=PF3D7_1453100	gene_product=dynactin subunit 4, putative	| transcript=PF3D7_1453100.1 | gene=PF3D7_1453100 | organism=Plasmodium_falciparum_3D7 | gene_product=dynactin subunit 4, putative | transcript_product=dynactin subunit 4, putative | location=Pf3D7_14_v3:2176837-2178729(-) | protein_length=630 | sequence_	1	1	1	75.144	630	0.0046154	1.5063	3.2	47227000	1
PF3D7_0608800.1-p1	PF3D7_0608800.1-p1	transcript=PF3D7_0608800.1	gene=PF3D7_0608800	gene_product=ornithine aminotransferase	| transcript=PF3D7_0608800.1 | gene=PF3D7_0608800 | organism=Plasmodium_falciparum_3D7 | gene_product=ornithine aminotransferase | transcript_product=ornithine aminotransferase | location=Pf3D7_06_v3:362635-363879(+) | protein_length=414 | sequence_SO=chr	4	4	4	46.055	414	0	23.247	13	47223000	2
PF3D7_1364100.1-p1	PF3D7_1364100.1-p1	transcript=PF3D7_1364100.1	gene=PF3D7_1364100	gene_product=6-cysteine protein	| transcript=PF3D7_1364100.1 | gene=PF3D7_1364100 | organism=Plasmodium_falciparum_3D7 | gene_product=6-cysteine protein | transcript_product=6-cysteine protein | location=Pf3D7_13_v3:2568556-2570946(+) | protein_length=796 | sequence_SO=chromosome | SO=p	6	6	6	92.727	796	0	17.438	9	46840000	5
PF3D7_0702500.1-p1	PF3D7_0702500.1-p1	transcript=PF3D7_0702500.1	gene=PF3D7_0702500	gene_product=Plasmodium exported protein, unknown function	| transcript=PF3D7_0702500.1 | gene=PF3D7_0702500 | organism=Plasmodium_falciparum_3D7 | gene_product=Plasmodium exported protein, unknown function | transcript_product=Plasmodium exported protein, unknown function | location=Pf3D7_07_v3:104957-105989(-)	4	4	4	27.673	253	0	9.324	24.1	46590000	7
PF3D7_1143200.1-p1	PF3D7_1143200.1-p1	transcript=PF3D7_1143200.1	gene=PF3D7_1143200	gene_product=DnaJ protein, putative	| transcript=PF3D7_1143200.1 | gene=PF3D7_1143200 | organism=Plasmodium_falciparum_3D7 | gene_product=DnaJ protein, putative | transcript_product=DnaJ protein, putative | location=Pf3D7_11_v3:1729793-1730899(+) | protein_length=321 | sequence_SO=chromosom	4	4	4	39.361	321	0	25.518	12.5	45968000	4
PF3D7_1346300.1-p1	PF3D7_1346300.1-p1	transcript=PF3D7_1346300.1	gene=PF3D7_1346300	gene_product=DNA/RNA-binding protein Alba 2	| transcript=PF3D7_1346300.1 | gene=PF3D7_1346300 | organism=Plasmodium_falciparum_3D7 | gene_product=DNA/RNA-binding protein Alba 2 | transcript_product=DNA/RNA-binding protein Alba 2 | location=Pf3D7_13_v3:1849528-1850517(+) | protein_length=211 | seque	4	4	4	24.984	211	0	5.906	26.1	45825000	4
PF3D7_0909900.1-p1	PF3D7_0909900.1-p1	transcript=PF3D7_0909900.1	gene=PF3D7_0909900	gene_product=helicase SKI2W, putative	| transcript=PF3D7_0909900.1 | gene=PF3D7_0909900 | organism=Plasmodium_falciparum_3D7 | gene_product=helicase SKI2W, putative | transcript_product=helicase SKI2W, putative | location=Pf3D7_09_v3:447928-452049(+) | protein_length=1373 | sequence_SO=chromo	1	1	1	160.37	1373	0	2.5015	0.4	45445000	1
PF3D7_0512600.1-p1	PF3D7_0512600.1-p1	transcript=PF3D7_0512600.1	gene=PF3D7_0512600	gene_product=ras-related protein Rab-1B	| transcript=PF3D7_0512600.1 | gene=PF3D7_0512600 | organism=Plasmodium_falciparum_3D7 | gene_product=ras-related protein Rab-1B | transcript_product=ras-related protein Rab-1B | location=Pf3D7_05_v3:544540-545993(+) | protein_length=200 | sequence_SO=chr	3	3	3	22.886	200	0	5.9544	18.5	42147000	3
PF3D7_0510500.1-p1	PF3D7_0510500.1-p1	transcript=PF3D7_0510500.1	gene=PF3D7_0510500	gene_product=topoisomerase I	| transcript=PF3D7_0510500.1 | gene=PF3D7_0510500 | organism=Plasmodium_falciparum_3D7 | gene_product=topoisomerase I | transcript_product=topoisomerase I | location=Pf3D7_05_v3:445983-448502(-) | protein_length=839 | sequence_SO=chromosome | SO=protein_c	4	4	4	98.108	839	0	25.029	6.3	42094000	2
PF3D7_0707900.1-p1	PF3D7_0707900.1-p1	transcript=PF3D7_0707900.1	gene=PF3D7_0707900	gene_product=ribosomal protein S8e, putative	| transcript=PF3D7_0707900.1 | gene=PF3D7_0707900 | organism=Plasmodium_falciparum_3D7 | gene_product=ribosomal protein S8e, putative | transcript_product=ribosomal protein S8e, putative | location=Pf3D7_07_v3:366929-367708(+) | protein_length=259 | seque	3	3	3	30.268	259	0	6.5768	14.3	41827000	3
PF3D7_1363200.1-p1	PF3D7_1363200.1-p1	transcript=PF3D7_1363200.1	gene=PF3D7_1363200	gene_product=bifunctional polynucleotide phosphatase/kinase	| transcript=PF3D7_1363200.1 | gene=PF3D7_1363200 | organism=Plasmodium_falciparum_3D7 | gene_product=bifunctional polynucleotide phosphatase/kinase | transcript_product=bifunctional polynucleotide phosphatase/kinase | location=Pf3D7_13_v3:2539948-2541540	2	2	2	55.333	462	0	45.341	5.2	41324000	2
PF3D7_1412300.1-p1	PF3D7_1412300.1-p1	transcript=PF3D7_1412300.1	gene=PF3D7_1412300	gene_product=nuclear transport factor 2, putative	| transcript=PF3D7_1412300.1 | gene=PF3D7_1412300 | organism=Plasmodium_falciparum_3D7 | gene_product=nuclear transport factor 2, putative | transcript_product=nuclear transport factor 2, putative | location=Pf3D7_14_v3:491494-492221(-) | protein_length=1	4	4	4	14.438	125	0	13.368	40	40843000	4
PF3D7_0710100.1-p1	PF3D7_0710100.1-p1	transcript=PF3D7_0710100.1	gene=PF3D7_0710100	gene_product=conserved Plasmodium protein, unknown function	| transcript=PF3D7_0710100.1 | gene=PF3D7_0710100 | organism=Plasmodium_falciparum_3D7 | gene_product=conserved Plasmodium protein, unknown function | transcript_product=conserved Plasmodium protein, unknown function | location=Pf3D7_07_v3:460057-461436(+	5	5	5	55.348	459	0	29.095	12.6	40600000	5
PF3D7_0716800.1-p1	PF3D7_0716800.1-p1	transcript=PF3D7_0716800.1	gene=PF3D7_0716800	gene_product=eukaryotic translation initiation factor 3 subunit I, putative	| transcript=PF3D7_0716800.1 | gene=PF3D7_0716800 | organism=Plasmodium_falciparum_3D7 | gene_product=eukaryotic translation initiation factor 3 subunit I, putative | transcript_product=eukaryotic translation initiation factor 3 subunit I, putative | loca	3	3	3	37.284	327	0	24.25	17.1	39836000	3
PF3D7_1471100.1-p1	PF3D7_1471100.1-p1	transcript=PF3D7_1471100.1	gene=PF3D7_1471100	gene_product=exported protein 2	| transcript=PF3D7_1471100.1 | gene=PF3D7_1471100 | organism=Plasmodium_falciparum_3D7 | gene_product=exported protein 2 | transcript_product=exported protein 2 | location=Pf3D7_14_v3:2905163-2906565(-) | protein_length=287 | sequence_SO=chromosome | SO=p	3	3	3	33.411	287	0	9.5742	12.9	39641000	2
PF3D7_0710700.1-p1	PF3D7_0710700.1-p1	transcript=PF3D7_0710700.1	gene=PF3D7_0710700	gene_product=conserved Plasmodium protein, unknown function	| transcript=PF3D7_0710700.1 | gene=PF3D7_0710700 | organism=Plasmodium_falciparum_3D7 | gene_product=conserved Plasmodium protein, unknown function | transcript_product=conserved Plasmodium protein, unknown function | location=Pf3D7_07_v3:481369-481974(-	3	3	3	24.223	201	0	34.337	18.9	39407000	4
PF3D7_1471400.1-p1	PF3D7_1471400.1-p1	transcript=PF3D7_1471400.1	gene=PF3D7_1471400	gene_product=diacylglycerol kinase, putative	| transcript=PF3D7_1471400.1 | gene=PF3D7_1471400 | organism=Plasmodium_falciparum_3D7 | gene_product=diacylglycerol kinase, putative | transcript_product=diacylglycerol kinase, putative | location=Pf3D7_14_v3:2919190-2920871(-) | protein_length=499 | seq	7	7	7	57.642	499	0	47.035	15.8	39273000	7
PF3D7_0921900.1-p1	PF3D7_0921900.1-p1	transcript=PF3D7_0921900.1	gene=PF3D7_0921900	gene_product=conserved Plasmodium protein, unknown function	| transcript=PF3D7_0921900.1 | gene=PF3D7_0921900 | organism=Plasmodium_falciparum_3D7 | gene_product=conserved Plasmodium protein, unknown function | transcript_product=conserved Plasmodium protein, unknown function | location=Pf3D7_09_v3:888559-889305(+	5	5	5	28.972	248	0	8.3711	23.8	39083000	4
PF3D7_1464200.1-p1	PF3D7_1464200.1-p1	transcript=PF3D7_1464200.1	gene=PF3D7_1464200	gene_product=zinc finger protein, putative	| transcript=PF3D7_1464200.1 | gene=PF3D7_1464200 | organism=Plasmodium_falciparum_3D7 | gene_product=zinc finger protein, putative | transcript_product=zinc finger protein, putative | location=Pf3D7_14_v3:2598842-2599954(-) | protein_length=337 | sequenc	4	4	4	39.928	337	0	13.334	12.2	38808000	4
PF3D7_1022100.1-p1	PF3D7_1022100.1-p1	transcript=PF3D7_1022100.1	gene=PF3D7_1022100	gene_product=conserved Plasmodium protein, unknown function	| transcript=PF3D7_1022100.1 | gene=PF3D7_1022100 | organism=Plasmodium_falciparum_3D7 | gene_product=conserved Plasmodium protein, unknown function | transcript_product=conserved Plasmodium protein, unknown function | location=Pf3D7_10_v3:925280-926230(-	2	2	2	30.479	259	0	3.1674	8.9	38102000	3
PF3D7_1231100.1-p1	PF3D7_1231100.1-p1	transcript=PF3D7_1231100.1	gene=PF3D7_1231100	gene_product=ras-related protein Rab-2	| transcript=PF3D7_1231100.1 | gene=PF3D7_1231100 | organism=Plasmodium_falciparum_3D7 | gene_product=ras-related protein Rab-2 | transcript_product=ras-related protein Rab-2 | location=Pf3D7_12_v3:1276257-1277734(+) | protein_length=213 | sequence_SO=chr	5	5	5	24.423	213	0	6.5993	27.7	38017000	4
PF3D7_0209800.1-p1	PF3D7_0209800.1-p1	transcript=PF3D7_0209800.1	gene=PF3D7_0209800	gene_product=ATP-dependent RNA helicase UAP56	| transcript=PF3D7_0209800.1 | gene=PF3D7_0209800 | organism=Plasmodium_falciparum_3D7 | gene_product=ATP-dependent RNA helicase UAP56 | transcript_product=ATP-dependent RNA helicase UAP56 | location=Pf3D7_02_v3:404281-406355(-) | protein_length=457 | seq	4	4	4	52.223	457	0	34.112	14.9	37804000	4
PF3D7_1136300.1-p1	PF3D7_1136300.1-p1	transcript=PF3D7_1136300.1	gene=PF3D7_1136300	gene_product=tudor staphylococcal nuclease	| transcript=PF3D7_1136300.1 | gene=PF3D7_1136300 | organism=Plasmodium_falciparum_3D7 | gene_product=tudor staphylococcal nuclease | transcript_product=tudor staphylococcal nuclease | location=Pf3D7_11_v3:1422744-1426201(+) | protein_length=1098 | sequen	5	5	5	128.54	1098	0	19.086	6.2	37708000	5
PF3D7_0517300.1-p1	PF3D7_0517300.1-p1	transcript=PF3D7_0517300.1	gene=PF3D7_0517300	gene_product=serine/arginine-rich splicing factor 1	| transcript=PF3D7_0517300.1 | gene=PF3D7_0517300 | organism=Plasmodium_falciparum_3D7 | gene_product=serine/arginine-rich splicing factor 1 | transcript_product=serine/arginine-rich splicing factor 1 | location=Pf3D7_05_v3:724681-725751(-) | protein_leng	3	3	3	34.561	298	0	3.3405	11.4	37112000	3
PF3D7_0818400.1-p1	PF3D7_0818400.1-p1	transcript=PF3D7_0818400.1	gene=PF3D7_0818400	gene_product=rRNA-processing protein FCF1, putative	| transcript=PF3D7_0818400.1 | gene=PF3D7_0818400 | organism=Plasmodium_falciparum_3D7 | gene_product=rRNA-processing protein FCF1, putative | transcript_product=rRNA-processing protein FCF1, putative | location=Pf3D7_08_v3:835978-836848(-) | protein_leng	4	4	4	23.159	198	0	4.596	21.7	37061000	3
PF3D7_0527900.1-p1	PF3D7_0527900.1-p1	transcript=PF3D7_0527900.1	gene=PF3D7_0527900	gene_product=ATP-dependent RNA helicase DDX41, putative	| transcript=PF3D7_0527900.1 | gene=PF3D7_0527900 | organism=Plasmodium_falciparum_3D7 | gene_product=ATP-dependent RNA helicase DDX41, putative | transcript_product=ATP-dependent RNA helicase DDX41, putative | location=Pf3D7_05_v3:1153676-1155673(+) | pr	4	4	4	76.204	665	0	16.619	7.5	36392000	2
PF3D7_0824800.1-p1	PF3D7_0824800.1-p1	transcript=PF3D7_0824800.1	gene=PF3D7_0824800	gene_product=conserved Plasmodium membrane protein, unknown function	| transcript=PF3D7_0824800.1 | gene=PF3D7_0824800 | organism=Plasmodium_falciparum_3D7 | gene_product=conserved Plasmodium membrane protein, unknown function | transcript_product=conserved Plasmodium membrane protein, unknown function | location=Pf3D7_08_	2	2	2	154.87	1276	0.0015848	1.7103	1.4	35874000	1
PF3D7_0706300.1-p1	PF3D7_0706300.1-p1	transcript=PF3D7_0706300.1	gene=PF3D7_0706300	gene_product=conserved Plasmodium protein, unknown function	| transcript=PF3D7_0706300.1 | gene=PF3D7_0706300 | organism=Plasmodium_falciparum_3D7 | gene_product=conserved Plasmodium protein, unknown function | transcript_product=conserved Plasmodium protein, unknown function | location=Pf3D7_07_v3:305563-306032(+	3	3	3	14.261	118	0	8.4732	31.4	35768000	4
PF3D7_1441100.1-p1	PF3D7_1441100.1-p1	transcript=PF3D7_1441100.1	gene=PF3D7_1441100	gene_product=conserved Plasmodium protein, unknown function	| transcript=PF3D7_1441100.1 | gene=PF3D7_1441100 | organism=Plasmodium_falciparum_3D7 | gene_product=conserved Plasmodium protein, unknown function | transcript_product=conserved Plasmodium protein, unknown function | location=Pf3D7_14_v3:1673386-1674069	2	2	2	26.306	227	0	35.964	19.8	35541000	3
PF3D7_1238800.1-p1	PF3D7_1238800.1-p1	transcript=PF3D7_1238800.1	gene=PF3D7_1238800	gene_product=acyl-CoA synthetase	| transcript=PF3D7_1238800.1 | gene=PF3D7_1238800 | organism=Plasmodium_falciparum_3D7 | gene_product=acyl-CoA synthetase | transcript_product=acyl-CoA synthetase | location=Pf3D7_12_v3:1610363-1612741(+) | protein_length=792 | sequence_SO=chromosome | SO	2	2	2	92.091	792	0	11.956	4.5	35332000	2
PF3D7_0702400.1-p1	PF3D7_0702400.1-p1	transcript=PF3D7_0702400.1	gene=PF3D7_0702400	gene_product=small exported membrane protein 1	| transcript=PF3D7_0702400.1 | gene=PF3D7_0702400 | organism=Plasmodium_falciparum_3D7 | gene_product=small exported membrane protein 1 | transcript_product=small exported membrane protein 1 | location=Pf3D7_07_v3:101694-102285(+) | protein_length=123 | s	2	2	2	14.195	123	0	15.044	20.3	35283000	2
PF3D7_1426100.1-p1	PF3D7_1426100.1-p1	transcript=PF3D7_1426100.1	gene=PF3D7_1426100	gene_product=transcription factor BTF3, putative	| transcript=PF3D7_1426100.1 | gene=PF3D7_1426100 | organism=Plasmodium_falciparum_3D7 | gene_product=transcription factor BTF3, putative | transcript_product=transcription factor BTF3, putative | location=Pf3D7_14_v3:1018745-1019260(-) | protein_length=1	2	2	2	19.393	171	0	5.6218	10.5	33879000	2
PF3D7_1409600.1-p1	PF3D7_1409600.1-p1	transcript=PF3D7_1409600.1	gene=PF3D7_1409600	gene_product=conserved Plasmodium protein, unknown function	| transcript=PF3D7_1409600.1 | gene=PF3D7_1409600 | organism=Plasmodium_falciparum_3D7 | gene_product=conserved Plasmodium protein, unknown function | transcript_product=conserved Plasmodium protein, unknown function | location=Pf3D7_14_v3:374800-377106(+	5	5	5	92.747	768	0	47.243	9.6	33687000	5
PF3D7_1410600.1-p1	PF3D7_1410600.1-p1	transcript=PF3D7_1410600.1	gene=PF3D7_1410600	gene_product=eukaryotic translation initiation factor 2 subunit gamma, putative	| transcript=PF3D7_1410600.1 | gene=PF3D7_1410600 | organism=Plasmodium_falciparum_3D7 | gene_product=eukaryotic translation initiation factor 2 subunit gamma, putative | transcript_product=eukaryotic translation initiation factor 2 subunit gamma, putativ	3	3	3	51.244	465	0	22.948	11.8	33539000	2
PF3D7_1332800.1-p1	PF3D7_1332800.1-p1	transcript=PF3D7_1332800.1	gene=PF3D7_1332800	gene_product=eukaryotic translation initiation factor 6, putative	| transcript=PF3D7_1332800.1 | gene=PF3D7_1332800 | organism=Plasmodium_falciparum_3D7 | gene_product=eukaryotic translation initiation factor 6, putative | transcript_product=eukaryotic translation initiation factor 6, putative | location=Pf3D7_13_v3:134	1	1	1	27.25	247	0	5.8796	6.9	33309000	1
PF3D7_1408000.1-p1	PF3D7_1408000.1-p1	transcript=PF3D7_1408000.1	gene=PF3D7_1408000	gene_product=plasmepsin II	| transcript=PF3D7_1408000.1 | gene=PF3D7_1408000 | organism=Plasmodium_falciparum_3D7 | gene_product=plasmepsin II | transcript_product=plasmepsin II | location=Pf3D7_14_v3:293471-294832(+) | protein_length=453 | sequence_SO=chromosome | SO=protein_codin	3	3	3	51.48	453	0	3.8097	8.2	33281000	2
PF3D7_0812400.1-p1	PF3D7_0812400.1-p1	transcript=PF3D7_0812400.1	gene=PF3D7_0812400	gene_product=karyopherin alpha	| transcript=PF3D7_0812400.1 | gene=PF3D7_0812400 | organism=Plasmodium_falciparum_3D7 | gene_product=karyopherin alpha | transcript_product=karyopherin alpha | location=Pf3D7_08_v3:621805-623442(-) | protein_length=545 | sequence_SO=chromosome | SO=prote	4	4	4	61.158	545	0	70.505	9.2	32918000	3
PF3D7_1225300.1-p1	PF3D7_1225300.1-p1	transcript=PF3D7_1225300.1	gene=PF3D7_1225300	gene_product=conserved Plasmodium protein, unknown function	| transcript=PF3D7_1225300.1 | gene=PF3D7_1225300 | organism=Plasmodium_falciparum_3D7 | gene_product=conserved Plasmodium protein, unknown function | transcript_product=conserved Plasmodium protein, unknown function | location=Pf3D7_12_v3:1029862-1031388	4	4	4	40.74	346	0	30.766	14.2	32445000	3
PF3D7_1224300.1-p1	PF3D7_1224300.1-p1	transcript=PF3D7_1224300.1	gene=PF3D7_1224300	gene_product=polyadenylate-binding protein 1, putative	| transcript=PF3D7_1224300.1 | gene=PF3D7_1224300 | organism=Plasmodium_falciparum_3D7 | gene_product=polyadenylate-binding protein 1, putative | transcript_product=polyadenylate-binding protein 1, putative | location=Pf3D7_12_v3:988628-991255(+) | protei	5	5	5	97.229	875	0	43.609	11.4	32390000	4
PF3D7_0831700.1-p1	PF3D7_0831700.1-p1	transcript=PF3D7_0831700.1	gene=PF3D7_0831700	gene_product=heat shock protein 70	| transcript=PF3D7_0831700.1 | gene=PF3D7_0831700 | organism=Plasmodium_falciparum_3D7 | gene_product=heat shock protein 70 | transcript_product=heat shock protein 70 | location=Pf3D7_08_v3:1365467-1367506(-) | protein_length=679 | sequence_SO=chromosome	5	1	1	75.052	679	0.0057971	1.0659	8.7	32366000	2
PF3D7_0522300.1-p1	PF3D7_0522300.1-p1	transcript=PF3D7_0522300.1	gene=PF3D7_0522300	gene_product=18S rRNA (guanine-N(7))-methyltransferase, putative	| transcript=PF3D7_0522300.1 | gene=PF3D7_0522300 | organism=Plasmodium_falciparum_3D7 | gene_product=18S rRNA (guanine-N(7))-methyltransferase, putative | transcript_product=18S rRNA (guanine-N(7))-methyltransferase, putative | location=Pf3D7_05_v3:90261	2	2	2	31.592	274	0	6.5428	10.9	32306000	2
PF3D7_1307800.1-p1	PF3D7_1307800.1-p1	transcript=PF3D7_1307800.1	gene=PF3D7_1307800	gene_product=FHA domain-containing protein, putative	| transcript=PF3D7_1307800.1 | gene=PF3D7_1307800 | organism=Plasmodium_falciparum_3D7 | gene_product=FHA domain-containing protein, putative | transcript_product=FHA domain-containing protein, putative | location=Pf3D7_13_v3:348743-350788(-) | protein_le	5	5	5	68.283	561	0	19.237	10.5	32048000	5
PF3D7_1007900.1-p1	PF3D7_1007900.1-p1	transcript=PF3D7_1007900.1	gene=PF3D7_1007900	gene_product=eukaryotic translation initiation factor 3 subunit D, putative	| transcript=PF3D7_1007900.1 | gene=PF3D7_1007900 | organism=Plasmodium_falciparum_3D7 | gene_product=eukaryotic translation initiation factor 3 subunit D, putative | transcript_product=eukaryotic translation initiation factor 3 subunit D, putative | loca	2	2	2	63.109	543	0	11.427	5	32019000	1
PF3D7_0918000.1-p1	PF3D7_0918000.1-p1	transcript=PF3D7_0918000.1	gene=PF3D7_0918000	gene_product=glideosome-associated protein 50	| transcript=PF3D7_0918000.1 | gene=PF3D7_0918000 | organism=Plasmodium_falciparum_3D7 | gene_product=glideosome-associated protein 50 | transcript_product=glideosome-associated protein 50 | location=Pf3D7_09_v3:742494-743684(-) | protein_length=396 | seq	1	1	1	44.604	396	0	1.9828	4	31704000	1
PF3D7_1030700.1-p1	PF3D7_1030700.1-p1	transcript=PF3D7_1030700.1	gene=PF3D7_1030700	gene_product=RNA methyltransferase, putative	| transcript=PF3D7_1030700.1 | gene=PF3D7_1030700 | organism=Plasmodium_falciparum_3D7 | gene_product=RNA methyltransferase, putative | transcript_product=RNA methyltransferase, putative | location=Pf3D7_10_v3:1248533-1249306(+) | protein_length=257 | seq	1	1	1	29.978	257	0	5.5297	7.4	31286000	1
PF3D7_1212700.1-p1	PF3D7_1212700.1-p1	transcript=PF3D7_1212700.1	gene=PF3D7_1212700	gene_product=eukaryotic translation initiation factor 3 subunit A, putative	| transcript=PF3D7_1212700.1 | gene=PF3D7_1212700 | organism=Plasmodium_falciparum_3D7 | gene_product=eukaryotic translation initiation factor 3 subunit A, putative | transcript_product=eukaryotic translation initiation factor 3 subunit A, putative | loca	6	6	6	166.06	1377	0	53.351	5.5	31257000	5
PF3D7_1224000.1-p1	PF3D7_1224000.1-p1	transcript=PF3D7_1224000.1	gene=PF3D7_1224000	gene_product=GTP cyclohydrolase I	| transcript=PF3D7_1224000.1 | gene=PF3D7_1224000 | organism=Plasmodium_falciparum_3D7 | gene_product=GTP cyclohydrolase I | transcript_product=GTP cyclohydrolase I | location=Pf3D7_12_v3:974372-975541(+) | protein_length=389 | sequence_SO=chromosome | SO	3	3	3	45.876	389	0	4.1847	10	31203000	4
PF3D7_0821200.1-p1	PF3D7_0821200.1-p1	transcript=PF3D7_0821200.1	gene=PF3D7_0821200	gene_product=conserved Plasmodium protein, unknown function	| transcript=PF3D7_0821200.1 | gene=PF3D7_0821200 | organism=Plasmodium_falciparum_3D7 | gene_product=conserved Plasmodium protein, unknown function | transcript_product=conserved Plasmodium protein, unknown function | location=Pf3D7_08_v3:957498-958073(+	4	4	4	22.271	191	0	78.721	33	29259000	3
PF3D7_0630300.1-p1	PF3D7_0630300.1-p1	transcript=PF3D7_0630300.1	gene=PF3D7_0630300	gene_product=DNA polymerase epsilon catalytic subunit A, putative	| transcript=PF3D7_0630300.1 | gene=PF3D7_0630300 | organism=Plasmodium_falciparum_3D7 | gene_product=DNA polymerase epsilon catalytic subunit A, putative | transcript_product=DNA polymerase epsilon catalytic subunit A, putative | location=Pf3D7_06_v3:126	2	2	2	344.6	2907	0.0059791	1.2702	0.7	29029000	1
PF3D7_1133100.1-p1	PF3D7_1133100.1-p1	transcript=PF3D7_1133100.1	gene=PF3D7_1133100	gene_product=conserved Plasmodium protein, unknown function	| transcript=PF3D7_1133100.1 | gene=PF3D7_1133100 | organism=Plasmodium_falciparum_3D7 | gene_product=conserved Plasmodium protein, unknown function | transcript_product=conserved Plasmodium protein, unknown function | location=Pf3D7_11_v3:1277346-1280637	2	2	2	127.35	1057	0.0061444	1.4745	1.8	28930000	1
PF3D7_1239700.1-p1	PF3D7_1239700.1-p1	transcript=PF3D7_1239700.1	gene=PF3D7_1239700	gene_product=ATP-dependent zinc metalloprotease FTSH 1	| transcript=PF3D7_1239700.1 | gene=PF3D7_1239700 | organism=Plasmodium_falciparum_3D7 | gene_product=ATP-dependent zinc metalloprotease FTSH 1 | transcript_product=ATP-dependent zinc metalloprotease FTSH 1 | location=Pf3D7_12_v3:1655487-1658129(+) | prot	5	5	5	100.96	880	0	52.608	8.4	28839000	5
PF3D7_0314600.1-p1	PF3D7_0314600.1-p1	transcript=PF3D7_0314600.1	gene=PF3D7_0314600	gene_product=conserved Plasmodium protein, unknown function	| transcript=PF3D7_0314600.1 | gene=PF3D7_0314600 | organism=Plasmodium_falciparum_3D7 | gene_product=conserved Plasmodium protein, unknown function | transcript_product=conserved Plasmodium protein, unknown function | location=Pf3D7_03_v3:586555-587331(+	4	4	4	31.523	258	0	32.863	15.5	28684000	3
PF3D7_0821300.1-p1	PF3D7_0821300.1-p1	transcript=PF3D7_0821300.1	gene=PF3D7_0821300	gene_product=ATP-dependent RNA helicase DHX36, putative	| transcript=PF3D7_0821300.1 | gene=PF3D7_0821300 | organism=Plasmodium_falciparum_3D7 | gene_product=ATP-dependent RNA helicase DHX36, putative | transcript_product=ATP-dependent RNA helicase DHX36, putative | location=Pf3D7_08_v3:958531-961740(-) | prot	3	3	3	101.8	867	0	138.44	5	28147000	3
PF3D7_0308600.1-p1	PF3D7_0308600.1-p1	transcript=PF3D7_0308600.1	gene=PF3D7_0308600	gene_product=pre-mRNA-processing factor 19, putative	| transcript=PF3D7_0308600.1 | gene=PF3D7_0308600 | organism=Plasmodium_falciparum_3D7 | gene_product=pre-mRNA-processing factor 19, putative | transcript_product=pre-mRNA-processing factor 19, putative | location=Pf3D7_03_v3:372632-374230(+) | protein_le	2	2	2	60.753	532	0	10.758	8.3	28071000	2
PF3D7_0929200.1-p1	PF3D7_0929200.1-p1	transcript=PF3D7_0929200.1	gene=PF3D7_0929200	gene_product=RNA-binding protein, putative	| transcript=PF3D7_0929200.1 | gene=PF3D7_0929200 | organism=Plasmodium_falciparum_3D7 | gene_product=RNA-binding protein, putative | transcript_product=RNA-binding protein, putative | location=Pf3D7_09_v3:1167842-1169577(+) | protein_length=289 | sequenc	2	2	2	33.598	289	0	6.3739	13.1	27999000	3
PF3D7_0621900.1-p1	PF3D7_0621900.1-p1	transcript=PF3D7_0621900.1	gene=PF3D7_0621900	gene_product=signal recognition particle subunit SRP68, putative	| transcript=PF3D7_0621900.1 | gene=PF3D7_0621900 | organism=Plasmodium_falciparum_3D7 | gene_product=signal recognition particle subunit SRP68, putative | transcript_product=signal recognition particle subunit SRP68, putative | location=Pf3D7_06_v3:89345	8	8	8	92.451	776	0	77.503	12.5	27725000	8
PF3D7_0930400.2-p1;PF3D7_0930400.1-p1	PF3D7_0930400.2-p1;PF3D7_0930400.1-p1	transcript=PF3D7_0930400.2	gene=PF3D7_0930400	gene_product=zinc finger protein, putative	| transcript=PF3D7_0930400.2 | gene=PF3D7_0930400 | organism=Plasmodium_falciparum_3D7 | gene_product=zinc finger protein, putative | transcript_product=zinc finger protein, putative | location=Pf3D7_09_v3:1207974-1211703(+) | protein_length=915 | sequenc	2	2	2	107.54	915	0	3.6666	3.2	27670000	2
PF3D7_1330600.1-p1	PF3D7_1330600.1-p1	transcript=PF3D7_1330600.1	gene=PF3D7_1330600	gene_product=elongation factor Tu, putative	| transcript=PF3D7_1330600.1 | gene=PF3D7_1330600 | organism=Plasmodium_falciparum_3D7 | gene_product=elongation factor Tu, putative | transcript_product=elongation factor Tu, putative | location=Pf3D7_13_v3:1287891-1289408(-) | protein_length=505 | seque	5	5	5	57.631	505	0	8.3689	9.7	27562000	2
PF3D7_1120700.1-p1	PF3D7_1120700.1-p1	transcript=PF3D7_1120700.1	gene=PF3D7_1120700	gene_product=conserved Plasmodium protein, unknown function	| transcript=PF3D7_1120700.1 | gene=PF3D7_1120700 | organism=Plasmodium_falciparum_3D7 | gene_product=conserved Plasmodium protein, unknown function | transcript_product=conserved Plasmodium protein, unknown function | location=Pf3D7_11_v3:784592-788350(-	1	1	1	149.75	1252	0.004644	1.5404	0.8	27314000	2
PF3D7_1014700.1-p1	PF3D7_1014700.1-p1	transcript=PF3D7_1014700.1	gene=PF3D7_1014700	gene_product=prohibitin, putative	| transcript=PF3D7_1014700.1 | gene=PF3D7_1014700 | organism=Plasmodium_falciparum_3D7 | gene_product=prohibitin, putative | transcript_product=prohibitin, putative | location=Pf3D7_10_v3:595308-596222(+) | protein_length=304 | sequence_SO=chromosome | SO	3	3	3	34.793	304	0	11.333	13.2	27202000	3
PF3D7_1251500.1-p1	PF3D7_1251500.1-p1	transcript=PF3D7_1251500.1	gene=PF3D7_1251500	gene_product=ATP-dependent RNA helicase DRS1, putative	| transcript=PF3D7_1251500.1 | gene=PF3D7_1251500 | organism=Plasmodium_falciparum_3D7 | gene_product=ATP-dependent RNA helicase DRS1, putative | transcript_product=ATP-dependent RNA helicase DRS1, putative | location=Pf3D7_12_v3:2099852-2101969(+) | prot	3	3	3	82.581	705	0	7.8629	6	27077000	3
PF3D7_0725400.1-p1	PF3D7_0725400.1-p1	transcript=PF3D7_0725400.1	gene=PF3D7_0725400	gene_product=conserved Plasmodium protein, unknown function	| transcript=PF3D7_0725400.1 | gene=PF3D7_0725400 | organism=Plasmodium_falciparum_3D7 | gene_product=conserved Plasmodium protein, unknown function | transcript_product=conserved Plasmodium protein, unknown function | location=Pf3D7_07_v3:1079015-1080055	1	1	1	13	109	0	2.8308	10.1	26967000	2
PF3D7_1133200.1-p1	PF3D7_1133200.1-p1	transcript=PF3D7_1133200.1	gene=PF3D7_1133200	gene_product=conserved Plasmodium protein, unknown function	| transcript=PF3D7_1133200.1 | gene=PF3D7_1133200 | organism=Plasmodium_falciparum_3D7 | gene_product=conserved Plasmodium protein, unknown function | transcript_product=conserved Plasmodium protein, unknown function | location=Pf3D7_11_v3:1281284-1287633	2	2	2	245.04	2072	0	22.581	1.2	26957000	2
PF3D7_1115800.1-p1	PF3D7_1115800.1-p1	transcript=PF3D7_1115800.1	gene=PF3D7_1115800	gene_product=conserved Plasmodium protein, unknown function	| transcript=PF3D7_1115800.1 | gene=PF3D7_1115800 | organism=Plasmodium_falciparum_3D7 | gene_product=conserved Plasmodium protein, unknown function | transcript_product=conserved Plasmodium protein, unknown function | location=Pf3D7_11_v3:596289-597203(-	4	4	4	33.88	304	0	26.875	14.1	26741000	4
PF3D7_1141300.1-p1	PF3D7_1141300.1-p1	transcript=PF3D7_1141300.1	gene=PF3D7_1141300	gene_product=conserved Plasmodium protein, unknown function	| transcript=PF3D7_1141300.1 | gene=PF3D7_1141300 | organism=Plasmodium_falciparum_3D7 | gene_product=conserved Plasmodium protein, unknown function | transcript_product=conserved Plasmodium protein, unknown function | location=Pf3D7_11_v3:1659070-1662359	4	4	4	120.38	1012	0	28.452	4.9	26623000	4
PF3D7_0501500.1-p1	PF3D7_0501500.1-p1	transcript=PF3D7_0501500.1	gene=PF3D7_0501500	gene_product=rhoptry-associated protein 3	| transcript=PF3D7_0501500.1 | gene=PF3D7_0501500 | organism=Plasmodium_falciparum_3D7 | gene_product=rhoptry-associated protein 3 | transcript_product=rhoptry-associated protein 3 | location=Pf3D7_05_v3:81134-82336(-) | protein_length=400 | sequence_SO=c	2	2	2	47.004	400	0	8.8034	7	26569000	3
PF3D7_0302200.1-p1;PF3D7_0302500.1-p1	PF3D7_0302200.1-p1;PF3D7_0302500.1-p1	transcript=PF3D7_0302200.1	gene=PF3D7_0302200	gene_product=cytoadherence linked asexual protein 3.2	| transcript=PF3D7_0302200.1 | gene=PF3D7_0302200 | organism=Plasmodium_falciparum_3D7 | gene_product=cytoadherence linked asexual protein 3.2 | transcript_product=cytoadherence linked asexual protein 3.2 | location=Pf3D7_03_v3:119458-124735(+) | protein_	2	2	2	167.49	1416	0	3.5047	1.8	26387000	2
PF3D7_0729700.1-p1	PF3D7_0729700.1-p1	transcript=PF3D7_0729700.1	gene=PF3D7_0729700	gene_product=conserved Plasmodium protein, unknown function	| transcript=PF3D7_0729700.1 | gene=PF3D7_0729700 | organism=Plasmodium_falciparum_3D7 | gene_product=conserved Plasmodium protein, unknown function | transcript_product=conserved Plasmodium protein, unknown function | location=Pf3D7_07_v3:1260154-1262780	1	1	1	96.828	802	0	3.8348	1.4	26340000	1
PF3D7_1361800.1-p1	PF3D7_1361800.1-p1	transcript=PF3D7_1361800.1	gene=PF3D7_1361800	gene_product=glideosome-associated connector	| transcript=PF3D7_1361800.1 | gene=PF3D7_1361800 | organism=Plasmodium_falciparum_3D7 | gene_product=glideosome-associated connector | transcript_product=glideosome-associated connector | location=Pf3D7_13_v3:2473530-2481626(+) | protein_length=2605 | se	3	3	3	291.02	2605	0	6.5165	2.3	26333000	3
PF3D7_1346100.1-p1	PF3D7_1346100.1-p1	transcript=PF3D7_1346100.1	gene=PF3D7_1346100	gene_product=protein transport protein SEC61 subunit alpha	| transcript=PF3D7_1346100.1 | gene=PF3D7_1346100 | organism=Plasmodium_falciparum_3D7 | gene_product=protein transport protein SEC61 subunit alpha | transcript_product=protein transport protein SEC61 subunit alpha | location=Pf3D7_13_v3:1843376-1844897(+	3	3	3	52.223	472	0	4.8217	9.5	26201000	3
PF3D7_0316700.1-p1	PF3D7_0316700.1-p1	transcript=PF3D7_0316700.1	gene=PF3D7_0316700	gene_product=protein YOP1, putative	| transcript=PF3D7_0316700.1 | gene=PF3D7_0316700 | organism=Plasmodium_falciparum_3D7 | gene_product=protein YOP1, putative | transcript_product=protein YOP1, putative | location=Pf3D7_03_v3:674458-675636(+) | protein_length=221 | sequence_SO=chromosome	2	2	2	26.04	221	0.0059084	1.2004	14	25527000	2
PF3D7_0823200.1-p1	PF3D7_0823200.1-p1	transcript=PF3D7_0823200.1	gene=PF3D7_0823200	gene_product=RNA-binding protein, putative	| transcript=PF3D7_0823200.1 | gene=PF3D7_0823200 | organism=Plasmodium_falciparum_3D7 | gene_product=RNA-binding protein, putative | transcript_product=RNA-binding protein, putative | location=Pf3D7_08_v3:1022629-1023846(-) | protein_length=286 | sequenc	4	4	4	32.441	286	0	7.7925	19.6	25283000	4
PF3D7_1004400.1-p1	PF3D7_1004400.1-p1	transcript=PF3D7_1004400.1	gene=PF3D7_1004400	gene_product=RNA-binding protein, putative	| transcript=PF3D7_1004400.1 | gene=PF3D7_1004400 | organism=Plasmodium_falciparum_3D7 | gene_product=RNA-binding protein, putative | transcript_product=RNA-binding protein, putative | location=Pf3D7_10_v3:207000-209642(-) | protein_length=880 | sequence_	3	3	3	106.3	880	0	3.9996	3.6	25050000	3
PF3D7_1415800.1-p1	PF3D7_1415800.1-p1	transcript=PF3D7_1415800.1	gene=PF3D7_1415800	gene_product=dimethyladenosine transferase, putative	| transcript=PF3D7_1415800.1 | gene=PF3D7_1415800 | organism=Plasmodium_falciparum_3D7 | gene_product=dimethyladenosine transferase, putative | transcript_product=dimethyladenosine transferase, putative | location=Pf3D7_14_v3:640374-641519(+) | protein_le	3	3	3	43.922	381	0	4.9619	9.4	24696000	2
PF3D7_0828300.1-p1	PF3D7_0828300.1-p1	transcript=PF3D7_0828300.1	gene=PF3D7_0828300	gene_product=conserved Plasmodium protein, unknown function	| transcript=PF3D7_0828300.1 | gene=PF3D7_0828300 | organism=Plasmodium_falciparum_3D7 | gene_product=conserved Plasmodium protein, unknown function | transcript_product=conserved Plasmodium protein, unknown function | location=Pf3D7_08_v3:1221025-1222683	3	3	3	65.319	552	0	30.367	8	24620000	3
PF3D7_1132200.1-p1	PF3D7_1132200.1-p1	transcript=PF3D7_1132200.1	gene=PF3D7_1132200	gene_product=T-complex protein 1 subunit alpha	| transcript=PF3D7_1132200.1 | gene=PF3D7_1132200 | organism=Plasmodium_falciparum_3D7 | gene_product=T-complex protein 1 subunit alpha | transcript_product=T-complex protein 1 subunit alpha | location=Pf3D7_11_v3:1248310-1250232(-) | protein_length=544 |	2	2	2	60.26	544	0	9.0648	8.5	24170000	2
PF3D7_1020900.1-p1	PF3D7_1020900.1-p1	transcript=PF3D7_1020900.1	gene=PF3D7_1020900	gene_product=ADP-ribosylation factor	| transcript=PF3D7_1020900.1 | gene=PF3D7_1020900 | organism=Plasmodium_falciparum_3D7 | gene_product=ADP-ribosylation factor | transcript_product=ADP-ribosylation factor | location=Pf3D7_10_v3:845086-846192(-) | protein_length=181 | sequence_SO=chromosom	3	3	3	20.912	181	0	15.212	23.2	23301000	2
PF3D7_1010300.1-p1	PF3D7_1010300.1-p1	transcript=PF3D7_1010300.1	gene=PF3D7_1010300	gene_product=succinate dehydrogenase subunit 4, putative	| transcript=PF3D7_1010300.1 | gene=PF3D7_1010300 | organism=Plasmodium_falciparum_3D7 | gene_product=succinate dehydrogenase subunit 4, putative | transcript_product=succinate dehydrogenase subunit 4, putative | location=Pf3D7_10_v3:414732-415328(+) | pr	1	1	1	13.736	118	0.0060241	1.2989	9.3	23145000	1
PF3D7_0934500.1-p1	PF3D7_0934500.1-p1	transcript=PF3D7_0934500.1	gene=PF3D7_0934500	gene_product=V-type proton ATPase subunit E, putative	| transcript=PF3D7_0934500.1 | gene=PF3D7_0934500 | organism=Plasmodium_falciparum_3D7 | gene_product=V-type proton ATPase subunit E, putative | transcript_product=V-type proton ATPase subunit E, putative | location=Pf3D7_09_v3:1350836-1351929(-) | protei	3	3	3	27.19	235	0	11.211	19.1	22806000	2
PF3D7_0818800.1-p1	PF3D7_0818800.1-p1	transcript=PF3D7_0818800.1	gene=PF3D7_0818800	gene_product=U3 small nucleolar ribonucleoprotein protein IMP4, putative	| transcript=PF3D7_0818800.1 | gene=PF3D7_0818800 | organism=Plasmodium_falciparum_3D7 | gene_product=U3 small nucleolar ribonucleoprotein protein IMP4, putative | transcript_product=U3 small nucleolar ribonucleoprotein protein IMP4, putative | location=P	3	3	3	43.659	362	0	7.7979	10.5	22742000	2
PF3D7_1464400.1-p1	PF3D7_1464400.1-p1	transcript=PF3D7_1464400.1	gene=PF3D7_1464400	gene_product=zinc finger protein, putative	| transcript=PF3D7_1464400.1 | gene=PF3D7_1464400 | organism=Plasmodium_falciparum_3D7 | gene_product=zinc finger protein, putative | transcript_product=zinc finger protein, putative | location=Pf3D7_14_v3:2604381-2605411(-) | protein_length=104 | sequenc	2	2	2	12.466	104	0	8.3821	34.6	22593000	1
PF3D7_0310500.1-p1	PF3D7_0310500.1-p1	transcript=PF3D7_0310500.1	gene=PF3D7_0310500	gene_product=ATP-dependent RNA helicase DHX57, putative	| transcript=PF3D7_0310500.1 | gene=PF3D7_0310500 | organism=Plasmodium_falciparum_3D7 | gene_product=ATP-dependent RNA helicase DHX57, putative | transcript_product=ATP-dependent RNA helicase DHX57, putative | location=Pf3D7_03_v3:452297-459106(-) | prot	3	3	3	267.23	2269	0	5.4397	2	22467000	3
PF3D7_1444300.1-p1	PF3D7_1444300.1-p1	transcript=PF3D7_1444300.1	gene=PF3D7_1444300	gene_product=1-acyl-sn-glycerol-3-phosphate acyltransferase, putative	| transcript=PF3D7_1444300.1 | gene=PF3D7_1444300 | organism=Plasmodium_falciparum_3D7 | gene_product=1-acyl-sn-glycerol-3-phosphate acyltransferase, putative | transcript_product=1-acyl-sn-glycerol-3-phosphate acyltransferase, putative | location=Pf3D7_1	1	1	1	33.747	292	0	2.9831	6.5	21945000	2
PF3D7_0217500.1-p1	PF3D7_0217500.1-p1	transcript=PF3D7_0217500.1	gene=PF3D7_0217500	gene_product=calcium-dependent protein kinase 1	| transcript=PF3D7_0217500.1 | gene=PF3D7_0217500 | organism=Plasmodium_falciparum_3D7 | gene_product=calcium-dependent protein kinase 1 | transcript_product=calcium-dependent protein kinase 1 | location=Pf3D7_02_v3:720437-722661(+) | protein_length=524 |	2	2	2	60.799	524	0	3.7772	4.4	21933000	2
PF3D7_0630500.1-p1	PF3D7_0630500.1-p1	transcript=PF3D7_0630500.1	gene=PF3D7_0630500	gene_product=ribosome biogenesis protein YTM1, putative	| transcript=PF3D7_0630500.1 | gene=PF3D7_0630500 | organism=Plasmodium_falciparum_3D7 | gene_product=ribosome biogenesis protein YTM1, putative | transcript_product=ribosome biogenesis protein YTM1, putative | location=Pf3D7_06_v3:1276329-1277825(+) | pr	1	1	1	58.622	498	0	2.6486	5	21359000	1
PF3D7_1234900.1-p1	PF3D7_1234900.1-p1	transcript=PF3D7_1234900.1	gene=PF3D7_1234900	gene_product=conserved Plasmodium protein, unknown function	| transcript=PF3D7_1234900.1 | gene=PF3D7_1234900 | organism=Plasmodium_falciparum_3D7 | gene_product=conserved Plasmodium protein, unknown function | transcript_product=conserved Plasmodium protein, unknown function | location=Pf3D7_12_v3:1458233-1459182	2	2	2	16.216	151	0	51.379	30.5	20936000	2
PF3D7_1144900.1-p1	PF3D7_1144900.1-p1	transcript=PF3D7_1144900.1	gene=PF3D7_1144900	gene_product=ras-related protein Rab-6	| transcript=PF3D7_1144900.1 | gene=PF3D7_1144900 | organism=Plasmodium_falciparum_3D7 | gene_product=ras-related protein Rab-6 | transcript_product=ras-related protein Rab-6 | location=Pf3D7_11_v3:1777525-1778928(-) | protein_length=207 | sequence_SO=chr	1	1	1	23.609	207	0	1.9487	5.3	20930000	1
PF3D7_1020700.1-p1	PF3D7_1020700.1-p1	transcript=PF3D7_1020700.1	gene=PF3D7_1020700	gene_product=N-acetyltransferase, GNAT family, putative	| transcript=PF3D7_1020700.1 | gene=PF3D7_1020700 | organism=Plasmodium_falciparum_3D7 | gene_product=N-acetyltransferase, GNAT family, putative | transcript_product=N-acetyltransferase, GNAT family, putative | location=Pf3D7_10_v3:835292-839700(+) | prot	3	3	3	149.48	1269	0	9.4926	2.6	20819000	2
PF3D7_0507400.1-p1	PF3D7_0507400.1-p1	transcript=PF3D7_0507400.1	gene=PF3D7_0507400	gene_product=conserved Plasmodium protein, unknown function	| transcript=PF3D7_0507400.1 | gene=PF3D7_0507400 | organism=Plasmodium_falciparum_3D7 | gene_product=conserved Plasmodium protein, unknown function | transcript_product=conserved Plasmodium protein, unknown function | location=Pf3D7_05_v3:305961-306422(-	2	2	2	17.892	153	0	12.369	17.6	20797000	1
PF3D7_1104400.1-p1	PF3D7_1104400.1-p1	transcript=PF3D7_1104400.1	gene=PF3D7_1104400	gene_product=thioredoxin, putative	| transcript=PF3D7_1104400.1 | gene=PF3D7_1104400 | organism=Plasmodium_falciparum_3D7 | gene_product=thioredoxin, putative | transcript_product=thioredoxin, putative | location=Pf3D7_11_v3:196767-198355(+) | protein_length=424 | sequence_SO=chromosome |	3	3	3	49.266	424	0	9.7537	8	20658000	2
PF3D7_1117300.1-p1	PF3D7_1117300.1-p1	transcript=PF3D7_1117300.1	gene=PF3D7_1117300	gene_product=conserved Plasmodium protein, unknown function	| transcript=PF3D7_1117300.1 | gene=PF3D7_1117300 | organism=Plasmodium_falciparum_3D7 | gene_product=conserved Plasmodium protein, unknown function | transcript_product=conserved Plasmodium protein, unknown function | location=Pf3D7_11_v3:662000-662386(+	1	1	1	15.262	128	0.0015748	1.6933	7	20637000	1
PF3D7_0930600.1-p1	PF3D7_0930600.1-p1	transcript=PF3D7_0930600.1	gene=PF3D7_0930600	gene_product=peptidyl-prolyl cis-trans isomerase	| transcript=PF3D7_0930600.1 | gene=PF3D7_0930600 | organism=Plasmodium_falciparum_3D7 | gene_product=peptidyl-prolyl cis-trans isomerase | transcript_product=peptidyl-prolyl cis-trans isomerase | location=Pf3D7_09_v3:1218393-1221000(-) | protein_length=6	4	4	4	72.551	609	0	20.186	8.5	20519000	3
PF3D7_0307500.1-p1	PF3D7_0307500.1-p1	transcript=PF3D7_0307500.1	gene=PF3D7_0307500	gene_product=conserved protein, unknown function	| transcript=PF3D7_0307500.1 | gene=PF3D7_0307500 | organism=Plasmodium_falciparum_3D7 | gene_product=conserved protein, unknown function | transcript_product=conserved protein, unknown function | location=Pf3D7_03_v3:322933-324836(-) | protein_length=389	3	3	3	46.329	389	0	11.872	9.5	20269000	3
PF3D7_1423500.1-p1	PF3D7_1423500.1-p1	transcript=PF3D7_1423500.1	gene=PF3D7_1423500	gene_product=conserved Plasmodium protein, unknown function	| transcript=PF3D7_1423500.1 | gene=PF3D7_1423500 | organism=Plasmodium_falciparum_3D7 | gene_product=conserved Plasmodium protein, unknown function | transcript_product=conserved Plasmodium protein, unknown function | location=Pf3D7_14_v3:947387-952348(-	2	2	2	192.6	1621	0	2.2147	1.5	20146000	2
PF3D7_0722600.1-p1	PF3D7_0722600.1-p1	transcript=PF3D7_0722600.1	gene=PF3D7_0722600	gene_product=U3 small nucleolar RNA-associated protein 7, putative	| transcript=PF3D7_0722600.1 | gene=PF3D7_0722600 | organism=Plasmodium_falciparum_3D7 | gene_product=U3 small nucleolar RNA-associated protein 7, putative | transcript_product=U3 small nucleolar RNA-associated protein 7, putative | location=Pf3D7_07_v3:9	4	4	4	70.187	602	0	4.3681	6.6	19925000	4
PF3D7_1446600.1-p1	PF3D7_1446600.1-p1	transcript=PF3D7_1446600.1	gene=PF3D7_1446600	gene_product=centrin-2	| transcript=PF3D7_1446600.1 | gene=PF3D7_1446600 | organism=Plasmodium_falciparum_3D7 | gene_product=centrin-2 | transcript_product=centrin-2 | location=Pf3D7_14_v3:1917232-1918010(-) | protein_length=168 | sequence_SO=chromosome | SO=protein_coding | is	2	2	2	19.31	168	0	17.38	12.5	19739000	2
PF3D7_0517700.1-p1	PF3D7_0517700.1-p1	transcript=PF3D7_0517700.1	gene=PF3D7_0517700	gene_product=eukaryotic translation initiation factor 3 subunit B, putative	| transcript=PF3D7_0517700.1 | gene=PF3D7_0517700 | organism=Plasmodium_falciparum_3D7 | gene_product=eukaryotic translation initiation factor 3 subunit B, putative | transcript_product=eukaryotic translation initiation factor 3 subunit B, putative | loca	1	1	1	84.056	716	0	10.066	1.5	19350000	1
PF3D7_0726900.1-p1	PF3D7_0726900.1-p1	transcript=PF3D7_0726900.1	gene=PF3D7_0726900	gene_product=mitochondrial import inner membrane translocase subunit TIM50, putative	| transcript=PF3D7_0726900.1 | gene=PF3D7_0726900 | organism=Plasmodium_falciparum_3D7 | gene_product=mitochondrial import inner membrane translocase subunit TIM50, putative | transcript_product=mitochondrial import inner membrane translocase subunit TIM5	2	2	2	60.945	519	0	2.9343	4.6	19185000	2
PF3D7_1352500.1-p1	PF3D7_1352500.1-p1	transcript=PF3D7_1352500.1	gene=PF3D7_1352500	gene_product=thioredoxin-related protein, putative	| transcript=PF3D7_1352500.1 | gene=PF3D7_1352500 | organism=Plasmodium_falciparum_3D7 | gene_product=thioredoxin-related protein, putative | transcript_product=thioredoxin-related protein, putative | location=Pf3D7_13_v3:2093365-2094337(-) | protein_leng	4	4	4	23.988	208	0	10.139	19.7	18796000	4
PF3D7_0210500.1-p1	PF3D7_0210500.1-p1	transcript=PF3D7_0210500.1	gene=PF3D7_0210500	gene_product=conserved Plasmodium protein, unknown function	| transcript=PF3D7_0210500.1 | gene=PF3D7_0210500 | organism=Plasmodium_falciparum_3D7 | gene_product=conserved Plasmodium protein, unknown function | transcript_product=conserved Plasmodium protein, unknown function | location=Pf3D7_02_v3:427490-431530(+	2	2	2	163.34	1346	0.0098453	0.87987	1.6	18569000	2
PF3D7_1405900.1-p1	PF3D7_1405900.1-p1	transcript=PF3D7_1405900.1	gene=PF3D7_1405900	gene_product=RNA-binding protein, putative	| transcript=PF3D7_1405900.1 | gene=PF3D7_1405900 | organism=Plasmodium_falciparum_3D7 | gene_product=RNA-binding protein, putative | transcript_product=RNA-binding protein, putative | location=Pf3D7_14_v3:205559-209003(+) | protein_length=1109 | sequence	4	4	4	130.82	1109	0	8.1198	4.3	18334000	4
PF3D7_1007700.1-p1	PF3D7_1007700.1-p1	transcript=PF3D7_1007700.1	gene=PF3D7_1007700	gene_product=AP2 domain transcription factor AP2-I	| transcript=PF3D7_1007700.1 | gene=PF3D7_1007700 | organism=Plasmodium_falciparum_3D7 | gene_product=AP2 domain transcription factor AP2-I | transcript_product=AP2 domain transcription factor AP2-I | location=Pf3D7_10_v3:301126-305919(-) | protein_length	3	3	3	182.66	1597	0	4.2006	2	18272000	1
PF3D7_1008400.1-p1	PF3D7_1008400.1-p1	transcript=PF3D7_1008400.1	gene=PF3D7_1008400	gene_product=26S protease regulatory subunit 4, putative	| transcript=PF3D7_1008400.1 | gene=PF3D7_1008400 | organism=Plasmodium_falciparum_3D7 | gene_product=26S protease regulatory subunit 4, putative | transcript_product=26S protease regulatory subunit 4, putative | location=Pf3D7_10_v3:347206-348667(-) | pr	2	2	2	49.838	448	0	19.461	7.8	18144000	2
PF3D7_0821800.1-p1	PF3D7_0821800.1-p1	transcript=PF3D7_0821800.1	gene=PF3D7_0821800	gene_product=protein transport protein SEC61 subunit beta, putative	| transcript=PF3D7_0821800.1 | gene=PF3D7_0821800 | organism=Plasmodium_falciparum_3D7 | gene_product=protein transport protein SEC61 subunit beta, putative | transcript_product=protein transport protein SEC61 subunit beta, putative | location=Pf3D7_08_v3	3	3	3	8.6298	80	0.0015699	1.6875	41.2	18110000	1
PF3D7_0825500.1-p1	PF3D7_0825500.1-p1	transcript=PF3D7_0825500.1	gene=PF3D7_0825500	gene_product=protein KRI1, putative	| transcript=PF3D7_0825500.1 | gene=PF3D7_0825500 | organism=Plasmodium_falciparum_3D7 | gene_product=protein KRI1, putative | transcript_product=protein KRI1, putative | location=Pf3D7_08_v3:1098484-1100376(+) | protein_length=630 | sequence_SO=chromosom	4	4	4	75.291	630	0	6.981	8.1	18056000	5
PF3D7_0501200.1-p1	PF3D7_0501200.1-p1	transcript=PF3D7_0501200.1	gene=PF3D7_0501200	gene_product=parasite-infected erythrocyte surface protein	| transcript=PF3D7_0501200.1 | gene=PF3D7_0501200 | organism=Plasmodium_falciparum_3D7 | gene_product=parasite-infected erythrocyte surface protein | transcript_product=parasite-infected erythrocyte surface protein | location=Pf3D7_05_v3:64065-65489(+) |	2	2	2	48.72	408	0	3.5013	9.1	18000000	2
PF3D7_0422700.1-p1	PF3D7_0422700.1-p1	transcript=PF3D7_0422700.1	gene=PF3D7_0422700	gene_product=eukaryotic initiation factor 4A-III, putative	| transcript=PF3D7_0422700.1 | gene=PF3D7_0422700 | organism=Plasmodium_falciparum_3D7 | gene_product=eukaryotic initiation factor 4A-III, putative | transcript_product=eukaryotic initiation factor 4A-III, putative | location=Pf3D7_04_v3:1040470-1041642(+	2	2	2	44.799	390	0	20.09	10	17802000	2
PF3D7_1204300.1-p1	PF3D7_1204300.1-p1	transcript=PF3D7_1204300.1	gene=PF3D7_1204300	gene_product=eukaryotic translation initiation factor 5A	| transcript=PF3D7_1204300.1 | gene=PF3D7_1204300 | organism=Plasmodium_falciparum_3D7 | gene_product=eukaryotic translation initiation factor 5A | transcript_product=eukaryotic translation initiation factor 5A | location=Pf3D7_12_v3:205491-205976(-) | pr	2	2	2	17.631	161	0	17.124	15.5	17798000	1
PF3D7_0612900.1-p1	PF3D7_0612900.1-p1	transcript=PF3D7_0612900.1	gene=PF3D7_0612900	gene_product=nucleolar GTP-binding protein 1, putative	| transcript=PF3D7_0612900.1 | gene=PF3D7_0612900 | organism=Plasmodium_falciparum_3D7 | gene_product=nucleolar GTP-binding protein 1, putative | transcript_product=nucleolar GTP-binding protein 1, putative | location=Pf3D7_06_v3:531126-533186(+) | protei	2	2	2	79.533	686	0	3.1527	3.6	17644000	2
PF3D7_0811600.1-p1	PF3D7_0811600.1-p1	transcript=PF3D7_0811600.1	gene=PF3D7_0811600	gene_product=conserved Plasmodium protein, unknown function	| transcript=PF3D7_0811600.1 | gene=PF3D7_0811600 | organism=Plasmodium_falciparum_3D7 | gene_product=conserved Plasmodium protein, unknown function | transcript_product=conserved Plasmodium protein, unknown function | location=Pf3D7_08_v3:582983-586953(-	4	4	4	144.01	1210	0	72.417	5	17592000	4
PF3D7_1312900.1-p1	PF3D7_1312900.1-p1	transcript=PF3D7_1312900.1	gene=PF3D7_1312900	gene_product=eukaryotic translation initation factor 4 gamma	| transcript=PF3D7_1312900.1 | gene=PF3D7_1312900 | organism=Plasmodium_falciparum_3D7 | gene_product=eukaryotic translation initation factor 4 gamma | transcript_product=eukaryotic translation initation factor 4 gamma | location=Pf3D7_13_v3:548586-552841	2	2	2	146.65	1255	0	73.166	2.1	17515000	2
PF3D7_1246800.1-p1	PF3D7_1246800.1-p1	transcript=PF3D7_1246800.1	gene=PF3D7_1246800	gene_product=signal recognition particle receptor subunit beta, putative	| transcript=PF3D7_1246800.1 | gene=PF3D7_1246800 | organism=Plasmodium_falciparum_3D7 | gene_product=signal recognition particle receptor subunit beta, putative | transcript_product=signal recognition particle receptor subunit beta, putative | location=P	2	2	2	30.624	261	0	4.5211	10	17292000	1
PF3D7_0405400.1-p1	PF3D7_0405400.1-p1	transcript=PF3D7_0405400.1	gene=PF3D7_0405400	gene_product=pre-mRNA-processing-splicing factor 8, putative	| transcript=PF3D7_0405400.1 | gene=PF3D7_0405400 | organism=Plasmodium_falciparum_3D7 | gene_product=pre-mRNA-processing-splicing factor 8, putative | transcript_product=pre-mRNA-processing-splicing factor 8, putative | location=Pf3D7_04_v3:291251-300976	2	2	2	366.39	3136	0	3.59	1.2	17213000	2
PF3D7_0711000.1-p1	PF3D7_0711000.1-p1	transcript=PF3D7_0711000.1	gene=PF3D7_0711000	gene_product=AAA family ATPase, CDC48 subfamily	| transcript=PF3D7_0711000.1 | gene=PF3D7_0711000 | organism=Plasmodium_falciparum_3D7 | gene_product=AAA family ATPase, CDC48 subfamily | transcript_product=AAA family ATPase, CDC48 subfamily | location=Pf3D7_07_v3:487281-490970(-) | protein_length=1229	1	1	1	142.08	1229	0	2.2066	1.2	16938000	1
PF3D7_0517400.1-p1	PF3D7_0517400.1-p1	transcript=PF3D7_0517400.1	gene=PF3D7_0517400	gene_product=FACT complex subunit SPT16, putative	| transcript=PF3D7_0517400.1 | gene=PF3D7_0517400 | organism=Plasmodium_falciparum_3D7 | gene_product=FACT complex subunit SPT16, putative | transcript_product=FACT complex subunit SPT16, putative | location=Pf3D7_05_v3:731407-735162(+) | protein_length=1	2	2	2	132.68	1141	0	20.312	2.4	16892000	3
PF3D7_0710200.1-p1	PF3D7_0710200.1-p1	transcript=PF3D7_0710200.1	gene=PF3D7_0710200	gene_product=conserved Plasmodium protein, unknown function	| transcript=PF3D7_0710200.1 | gene=PF3D7_0710200 | organism=Plasmodium_falciparum_3D7 | gene_product=conserved Plasmodium protein, unknown function | transcript_product=conserved Plasmodium protein, unknown function | location=Pf3D7_07_v3:463105-471837(+	6	6	6	350.7	2910	0	26.144	3.6	16865000	6
PF3D7_1202700.1-p1	PF3D7_1202700.1-p1	transcript=PF3D7_1202700.1	gene=PF3D7_1202700	gene_product=conserved Plasmodium protein, unknown function	| transcript=PF3D7_1202700.1 | gene=PF3D7_1202700 | organism=Plasmodium_falciparum_3D7 | gene_product=conserved Plasmodium protein, unknown function | transcript_product=conserved Plasmodium protein, unknown function | location=Pf3D7_12_v3:158233-160011(+	2	2	2	49.183	412	0	3.334	6.1	16519000	2
PF3D7_1029600.1-p1	PF3D7_1029600.1-p1	transcript=PF3D7_1029600.1	gene=PF3D7_1029600	gene_product=adenosine deaminase	| transcript=PF3D7_1029600.1 | gene=PF3D7_1029600 | organism=Plasmodium_falciparum_3D7 | gene_product=adenosine deaminase | transcript_product=adenosine deaminase | location=Pf3D7_10_v3:1206302-1207405(+) | protein_length=367 | sequence_SO=chromosome | SO	2	2	2	42.465	367	0	20.231	8.2	16423000	2
PF3D7_0212300.1-p1	PF3D7_0212300.1-p1	transcript=PF3D7_0212300.1	gene=PF3D7_0212300	gene_product=peptide chain release factor subunit 1, putative	| transcript=PF3D7_0212300.1 | gene=PF3D7_0212300 | organism=Plasmodium_falciparum_3D7 | gene_product=peptide chain release factor subunit 1, putative | transcript_product=peptide chain release factor subunit 1, putative | location=Pf3D7_02_v3:492616-4943	2	2	2	48.063	427	0	15.311	4.7	16403000	1
PF3D7_1461200.1-p1	PF3D7_1461200.1-p1	transcript=PF3D7_1461200.1	gene=PF3D7_1461200	gene_product=U3 small nucleolar ribonucleoprotein protein IMP3, putative	| transcript=PF3D7_1461200.1 | gene=PF3D7_1461200 | organism=Plasmodium_falciparum_3D7 | gene_product=U3 small nucleolar ribonucleoprotein protein IMP3, putative | transcript_product=U3 small nucleolar ribonucleoprotein protein IMP3, putative | location=P	1	1	1	22.023	183	0	2.6846	8.2	16159000	2
PF3D7_1338700.1-p1	PF3D7_1338700.1-p1	transcript=PF3D7_1338700.1	gene=PF3D7_1338700	gene_product=conserved Plasmodium protein, unknown function	| transcript=PF3D7_1338700.1 | gene=PF3D7_1338700 | organism=Plasmodium_falciparum_3D7 | gene_product=conserved Plasmodium protein, unknown function | transcript_product=conserved Plasmodium protein, unknown function | location=Pf3D7_13_v3:1561255-1563123	1	1	1	73.206	622	0	12.24	3.4	16108000	1
PF3D7_0903400.1-p1;REV__PF3D7_0821300.1-p1	PF3D7_0903400.1-p1	transcript=PF3D7_0903400.1	gene=PF3D7_0903400	gene_product=ATP-dependent RNA helicase DDX60, putative	| transcript=PF3D7_0903400.1 | gene=PF3D7_0903400 | organism=Plasmodium_falciparum_3D7 | gene_product=ATP-dependent RNA helicase DDX60, putative | transcript_product=ATP-dependent RNA helicase DDX60, putative | location=Pf3D7_09_v3:151700-159541(-) | prot	5	5	5	300.92	2536	0	5.3079	2.2	16032000	3
PF3D7_1119200.1-p1	PF3D7_1119200.1-p1	transcript=PF3D7_1119200.1	gene=PF3D7_1119200	gene_product=conserved protein, unknown function	| transcript=PF3D7_1119200.1 | gene=PF3D7_1119200 | organism=Plasmodium_falciparum_3D7 | gene_product=conserved protein, unknown function | transcript_product=conserved protein, unknown function | location=Pf3D7_11_v3:722717-723289(-) | protein_length=150	2	2	2	17.57	150	0	5.5728	16	15797000	2
PF3D7_0413600.1-p1	PF3D7_0413600.1-p1	transcript=PF3D7_0413600.1	gene=PF3D7_0413600	gene_product=26S protease regulatory subunit 6B, putative	| transcript=PF3D7_0413600.1 | gene=PF3D7_0413600 | organism=Plasmodium_falciparum_3D7 | gene_product=26S protease regulatory subunit 6B, putative | transcript_product=26S protease regulatory subunit 6B, putative | location=Pf3D7_04_v3:616914-618350(-) |	2	2	2	44.666	392	0	19.056	9.9	15761000	1
PF3D7_0915600.1-p1	PF3D7_0915600.1-p1	transcript=PF3D7_0915600.1	gene=PF3D7_0915600	gene_product=conserved Plasmodium protein, unknown function	| transcript=PF3D7_0915600.1 | gene=PF3D7_0915600 | organism=Plasmodium_falciparum_3D7 | gene_product=conserved Plasmodium protein, unknown function | transcript_product=conserved Plasmodium protein, unknown function | location=Pf3D7_09_v3:660176-660892(+	4	4	4	28.481	238	0	2.5217	21	15660000	3
PF3D7_1244100.1-p1	PF3D7_1244100.1-p1	transcript=PF3D7_1244100.1	gene=PF3D7_1244100	gene_product=N-alpha-acetyltransferase 15, NatA auxiliary subunit, putative	| transcript=PF3D7_1244100.1 | gene=PF3D7_1244100 | organism=Plasmodium_falciparum_3D7 | gene_product=N-alpha-acetyltransferase 15, NatA auxiliary subunit, putative | transcript_product=N-alpha-acetyltransferase 15, NatA auxiliary subunit, putative | loca	4	4	4	154.9	1296	0	26.818	4.1	15452000	4
PF3D7_1230800.1-p1	PF3D7_1230800.1-p1	transcript=PF3D7_1230800.1	gene=PF3D7_1230800	gene_product=pre-mRNA-splicing regulator, putative	| transcript=PF3D7_1230800.1 | gene=PF3D7_1230800 | organism=Plasmodium_falciparum_3D7 | gene_product=pre-mRNA-splicing regulator, putative | transcript_product=pre-mRNA-splicing regulator, putative | location=Pf3D7_12_v3:1263661-1265593(+) | protein_leng	5	5	5	71.307	584	0	11.423	9.2	15285000	4
PF3D7_0303000.1-p1	PF3D7_0303000.1-p1	transcript=PF3D7_0303000.1	gene=PF3D7_0303000	gene_product=N-ethylmaleimide-sensitive fusion protein	| transcript=PF3D7_0303000.1 | gene=PF3D7_0303000 | organism=Plasmodium_falciparum_3D7 | gene_product=N-ethylmaleimide-sensitive fusion protein | transcript_product=N-ethylmaleimide-sensitive fusion protein | location=Pf3D7_03_v3:159353-161704(-) | protei	2	2	2	89.133	783	0	4.9153	4.3	15262000	2
PF3D7_1012400.1-p1	PF3D7_1012400.1-p1	transcript=PF3D7_1012400.1	gene=PF3D7_1012400	gene_product=hypoxanthine-guanine phosphoribosyltransferase	| transcript=PF3D7_1012400.1 | gene=PF3D7_1012400 | organism=Plasmodium_falciparum_3D7 | gene_product=hypoxanthine-guanine phosphoribosyltransferase | transcript_product=hypoxanthine-guanine phosphoribosyltransferase | location=Pf3D7_10_v3:475327-476563(-	1	1	1	26.362	231	0	2.6915	5.6	15242000	1
PF3D7_1028400.1-p1	PF3D7_1028400.1-p1	transcript=PF3D7_1028400.1	gene=PF3D7_1028400	gene_product=nucleolar preribosomal assembly protein, putative	| transcript=PF3D7_1028400.1 | gene=PF3D7_1028400 | organism=Plasmodium_falciparum_3D7 | gene_product=nucleolar preribosomal assembly protein, putative | transcript_product=nucleolar preribosomal assembly protein, putative | location=Pf3D7_10_v3:1169940-1	2	2	2	57.056	483	0	5.2106	7.5	14516000	2
PF3D7_0904800.1-p1	PF3D7_0904800.1-p1	transcript=PF3D7_0904800.1	gene=PF3D7_0904800	gene_product=replication protein A1, small fragment	| transcript=PF3D7_0904800.1 | gene=PF3D7_0904800 | organism=Plasmodium_falciparum_3D7 | gene_product=replication protein A1, small fragment | transcript_product=replication protein A1, small fragment | location=Pf3D7_09_v3:222271-224156(+) | protein_leng	1	1	1	56.234	484	0	4.4712	6	14281000	2
PF3D7_0400400.1-p1	PF3D7_0400400.1-p1	transcript=PF3D7_0400400.1	gene=PF3D7_0400400	gene_product=erythrocyte membrane protein 1, PfEMP1	| transcript=PF3D7_0400400.1 | gene=PF3D7_0400400 | organism=Plasmodium_falciparum_3D7 | gene_product=erythrocyte membrane protein 1, PfEMP1 | transcript_product=erythrocyte membrane protein 1, PfEMP1 | location=Pf3D7_04_v3:45555-56860(-) | protein_length	1	1	1	398.21	3467	0.0084986	0.93668	0.4	13779000	1
PF3D7_0904900.1-p1	PF3D7_0904900.1-p1	transcript=PF3D7_0904900.1	gene=PF3D7_0904900	gene_product=copper-transporting ATPase	| transcript=PF3D7_0904900.1 | gene=PF3D7_0904900 | organism=Plasmodium_falciparum_3D7 | gene_product=copper-transporting ATPase | transcript_product=copper-transporting ATPase | location=Pf3D7_09_v3:224875-232831(-) | protein_length=2568 | sequence_SO=ch	2	2	2	299.39	2568	0	6.6777	0.7	13597000	3
PF3D7_0918300.1-p1	PF3D7_0918300.1-p1	transcript=PF3D7_0918300.1	gene=PF3D7_0918300	gene_product=eukaryotic translation initiation factor 3 subunit F, putative	| transcript=PF3D7_0918300.1 | gene=PF3D7_0918300 | organism=Plasmodium_falciparum_3D7 | gene_product=eukaryotic translation initiation factor 3 subunit F, putative | transcript_product=eukaryotic translation initiation factor 3 subunit F, putative | loca	2	2	2	36.82	320	0	21.539	7.2	13578000	2
PF3D7_0409600.1-p1	PF3D7_0409600.1-p1	transcript=PF3D7_0409600.1	gene=PF3D7_0409600	gene_product=replication protein A1, large subunit	| transcript=PF3D7_0409600.1 | gene=PF3D7_0409600 | organism=Plasmodium_falciparum_3D7 | gene_product=replication protein A1, large subunit | transcript_product=replication protein A1, large subunit | location=Pf3D7_04_v3:452134-455571(-) | protein_length	1	1	1	134.2	1145	0.0059701	1.2615	1.2	13375000	1
PF3D7_1357800.1-p1	PF3D7_1357800.1-p1	transcript=PF3D7_1357800.1	gene=PF3D7_1357800	gene_product=T-complex protein 1 subunit delta	| transcript=PF3D7_1357800.1 | gene=PF3D7_1357800 | organism=Plasmodium_falciparum_3D7 | gene_product=T-complex protein 1 subunit delta | transcript_product=T-complex protein 1 subunit delta | location=Pf3D7_13_v3:2291897-2294134(+) | protein_length=529 |	2	2	2	57.977	529	0	5.1073	7.9	13313000	1
PF3D7_0419800.1-p1	PF3D7_0419800.1-p1	transcript=PF3D7_0419800.1	gene=PF3D7_0419800	gene_product=60S ribosomal protein L7ae/L30e, putative	| transcript=PF3D7_0419800.1 | gene=PF3D7_0419800 | organism=Plasmodium_falciparum_3D7 | gene_product=60S ribosomal protein L7ae/L30e, putative | transcript_product=60S ribosomal protein L7ae/L30e, putative | location=Pf3D7_04_v3:874811-875521(-) | protei	2	2	2	27.563	236	0	2.6841	7.6	13218000	2
PF3D7_0720100.1-p1	PF3D7_0720100.1-p1	transcript=PF3D7_0720100.1	gene=PF3D7_0720100	gene_product=small subunit rRNA processing protein, putative	| transcript=PF3D7_0720100.1 | gene=PF3D7_0720100 | organism=Plasmodium_falciparum_3D7 | gene_product=small subunit rRNA processing protein, putative | transcript_product=small subunit rRNA processing protein, putative | location=Pf3D7_07_v3:877865-878632	2	2	2	30.481	255	0	3.1283	10.6	13182000	2
PF3D7_1360900.1-p1	PF3D7_1360900.1-p1	transcript=PF3D7_1360900.1	gene=PF3D7_1360900	gene_product=RNA-binding protein, putative	| transcript=PF3D7_1360900.1 | gene=PF3D7_1360900 | organism=Plasmodium_falciparum_3D7 | gene_product=RNA-binding protein, putative | transcript_product=RNA-binding protein, putative | location=Pf3D7_13_v3:2440438-2442909(-) | protein_length=389 | sequenc	1	1	1	44.813	389	0.0046512	1.5635	3.1	12961000	1
PF3D7_1227100.1-p1	PF3D7_1227100.1-p1	transcript=PF3D7_1227100.1	gene=PF3D7_1227100	gene_product=DNA helicase 60	| transcript=PF3D7_1227100.1 | gene=PF3D7_1227100 | organism=Plasmodium_falciparum_3D7 | gene_product=DNA helicase 60 | transcript_product=DNA helicase 60 | location=Pf3D7_12_v3:1093543-1095771(-) | protein_length=742 | sequence_SO=chromosome | SO=protein	3	3	3	87.019	742	0	11.465	5.4	12665000	3
PF3D7_1017000.1-p1	PF3D7_1017000.1-p1	transcript=PF3D7_1017000.1	gene=PF3D7_1017000	gene_product=DNA polymerase delta catalytic subunit	| transcript=PF3D7_1017000.1 | gene=PF3D7_1017000 | organism=Plasmodium_falciparum_3D7 | gene_product=DNA polymerase delta catalytic subunit | transcript_product=DNA polymerase delta catalytic subunit | location=Pf3D7_10_v3:685578-688862(+) | protein_leng	1	1	1	126.88	1094	0.0016313	1.8128	1.2	12619000	1
PF3D7_0522600.1-p1	PF3D7_0522600.1-p1	transcript=PF3D7_0522600.1	gene=PF3D7_0522600	gene_product=inner membrane complex protein	| transcript=PF3D7_0522600.1 | gene=PF3D7_0522600 | organism=Plasmodium_falciparum_3D7 | gene_product=inner membrane complex protein | transcript_product=inner membrane complex protein | location=Pf3D7_05_v3:940249-941700(+) | protein_length=483 | sequenc	2	2	2	55.563	483	0	4.4038	7.5	12509000	3
PF3D7_0513800.1-p1	PF3D7_0513800.1-p1	transcript=PF3D7_0513800.1	gene=PF3D7_0513800	gene_product=ras-related protein Rab-1A	| transcript=PF3D7_0513800.1 | gene=PF3D7_0513800 | organism=Plasmodium_falciparum_3D7 | gene_product=ras-related protein Rab-1A | transcript_product=ras-related protein Rab-1A | location=Pf3D7_05_v3:585357-585980(-) | protein_length=207 | sequence_SO=chr	2	2	2	23.859	207	0	7.2741	14.5	12288000	2
PF3D7_1113300.1-p1	PF3D7_1113300.1-p1	transcript=PF3D7_1113300.1	gene=PF3D7_1113300	gene_product=UDP-galactose transporter, putative	| transcript=PF3D7_1113300.1 | gene=PF3D7_1113300 | organism=Plasmodium_falciparum_3D7 | gene_product=UDP-galactose transporter, putative | transcript_product=UDP-galactose transporter, putative | location=Pf3D7_11_v3:519189-520220(+) | protein_length=343	1	1	1	39.424	343	0	4.0738	7.3	12088000	2
PF3D7_0810100.1-p1	PF3D7_0810100.1-p1	transcript=PF3D7_0810100.1	gene=PF3D7_0810100	gene_product=apicoplast ribosomal protein L33 precursor, putative	| transcript=PF3D7_0810100.1 | gene=PF3D7_0810100 | organism=Plasmodium_falciparum_3D7 | gene_product=apicoplast ribosomal protein L33 precursor, putative | transcript_product=apicoplast ribosomal protein L33 precursor, putative | location=Pf3D7_08_v3:519	1	1	1	13.664	111	0.0057887	1.064	9	12065000	1
PF3D7_0936800.1-p1	PF3D7_0936800.1-p1	transcript=PF3D7_0936800.1	gene=PF3D7_0936800	gene_product=Plasmodium exported protein (PHISTc), unknown function	| transcript=PF3D7_0936800.1 | gene=PF3D7_0936800 | organism=Plasmodium_falciparum_3D7 | gene_product=Plasmodium exported protein (PHISTc), unknown function | transcript_product=Plasmodium exported protein (PHISTc), unknown function | location=Pf3D7_09_v3	3	3	3	45.5	383	0.0015974	1.7279	8.6	11922000	4
PF3D7_0907000.1-p1	PF3D7_0907000.1-p1	transcript=PF3D7_0907000.1	gene=PF3D7_0907000	gene_product=conserved Plasmodium protein, unknown function	| transcript=PF3D7_0907000.1 | gene=PF3D7_0907000 | organism=Plasmodium_falciparum_3D7 | gene_product=conserved Plasmodium protein, unknown function | transcript_product=conserved Plasmodium protein, unknown function | location=Pf3D7_09_v3:337564-337920(+	2	2	2	9.5006	80	0	5.3834	30	11887000	1
PF3D7_0921800.1-p1	PF3D7_0921800.1-p1	transcript=PF3D7_0921800.1	gene=PF3D7_0921800	gene_product=ribosome production factor 1, putative	| transcript=PF3D7_0921800.1 | gene=PF3D7_0921800 | organism=Plasmodium_falciparum_3D7 | gene_product=ribosome production factor 1, putative | transcript_product=ribosome production factor 1, putative | location=Pf3D7_09_v3:886065-887389(-) | protein_leng	1	1	1	39.169	328	0	15.241	9.8	11791000	1
PF3D7_0213300.1-p1	PF3D7_0213300.1-p1	transcript=PF3D7_0213300.1	gene=PF3D7_0213300	gene_product=conserved Plasmodium protein, unknown function	| transcript=PF3D7_0213300.1 | gene=PF3D7_0213300 | organism=Plasmodium_falciparum_3D7 | gene_product=conserved Plasmodium protein, unknown function | transcript_product=conserved Plasmodium protein, unknown function | location=Pf3D7_02_v3:541086-541548(-	2	2	2	9.5843	78	0.0016502	1.9138	29.5	11553000	2
PF3D7_1136800.1-p1	PF3D7_1136800.1-p1	transcript=PF3D7_1136800.1	gene=PF3D7_1136800	gene_product=DnaJ protein, putative	| transcript=PF3D7_1136800.1 | gene=PF3D7_1136800 | organism=Plasmodium_falciparum_3D7 | gene_product=DnaJ protein, putative | transcript_product=DnaJ protein, putative | location=Pf3D7_11_v3:1449690-1451450(-) | protein_length=369 | sequence_SO=chromosom	2	2	2	44.527	369	0	2.0573	7.3	11543000	1
PF3D7_0708500.1-p1	PF3D7_0708500.1-p1	transcript=PF3D7_0708500.1	gene=PF3D7_0708500	gene_product=heat shock protein 86 family protein	| transcript=PF3D7_0708500.1 | gene=PF3D7_0708500 | organism=Plasmodium_falciparum_3D7 | gene_product=heat shock protein 86 family protein | transcript_product=heat shock protein 86 family protein | location=Pf3D7_07_v3:385583-388321(-) | protein_length=9	2	2	2	108.91	912	0	2.84	2.9	11541000	2
PF3D7_0525800.1-p1	PF3D7_0525800.1-p1	transcript=PF3D7_0525800.1	gene=PF3D7_0525800	gene_product=inner membrane complex protein 1g, putative	| transcript=PF3D7_0525800.1 | gene=PF3D7_0525800 | organism=Plasmodium_falciparum_3D7 | gene_product=inner membrane complex protein 1g, putative | transcript_product=inner membrane complex protein 1g, putative | location=Pf3D7_05_v3:1071247-1072149(+) |	1	1	1	34.34	300	0.001642	1.8538	4	11502000	1
PF3D7_1441400.1-p1	PF3D7_1441400.1-p1	transcript=PF3D7_1441400.1	gene=PF3D7_1441400	gene_product=FACT complex subunit SSRP1, putative	| transcript=PF3D7_1441400.1 | gene=PF3D7_1441400 | organism=Plasmodium_falciparum_3D7 | gene_product=FACT complex subunit SSRP1, putative | transcript_product=FACT complex subunit SSRP1, putative | location=Pf3D7_14_v3:1690993-1692513(+) | protein_length	2	2	2	58.786	506	0	22.774	5.7	11361000	2
PF3D7_1134000.1-p1	PF3D7_1134000.1-p1	transcript=PF3D7_1134000.1	gene=PF3D7_1134000	gene_product=heat shock protein 70	| transcript=PF3D7_1134000.1 | gene=PF3D7_1134000 | organism=Plasmodium_falciparum_3D7 | gene_product=heat shock protein 70 | transcript_product=heat shock protein 70 | location=Pf3D7_11_v3:1320114-1322105(+) | protein_length=663 | sequence_SO=chromosome	2	2	2	73.297	663	0	7.7469	4.2	11228000	2
PF3D7_1309200.1-p1	PF3D7_1309200.1-p1	transcript=PF3D7_1309200.1	gene=PF3D7_1309200	gene_product=protein phosphatase PPM6, putative	| transcript=PF3D7_1309200.1 | gene=PF3D7_1309200 | organism=Plasmodium_falciparum_3D7 | gene_product=protein phosphatase PPM6, putative | transcript_product=protein phosphatase PPM6, putative | location=Pf3D7_13_v3:424232-427036(+) | protein_length=827 |	1	1	1	96.578	827	0.005891	1.1604	2.3	10977000	1
PF3D7_0928300.1-p1	PF3D7_0928300.1-p1	transcript=PF3D7_0928300.1	gene=PF3D7_0928300	gene_product=conserved Plasmodium protein, unknown function	| transcript=PF3D7_0928300.1 | gene=PF3D7_0928300 | organism=Plasmodium_falciparum_3D7 | gene_product=conserved Plasmodium protein, unknown function | transcript_product=conserved Plasmodium protein, unknown function | location=Pf3D7_09_v3:1143184-1144479	2	2	2	23.393	197	0	2.1635	10.7	10839000	1
PF3D7_1445200.1-p1	PF3D7_1445200.1-p1	transcript=PF3D7_1445200.1	gene=PF3D7_1445200	gene_product=ATP-dependent RNA helicase MAK5, putative	| transcript=PF3D7_1445200.1 | gene=PF3D7_1445200 | organism=Plasmodium_falciparum_3D7 | gene_product=ATP-dependent RNA helicase MAK5, putative | transcript_product=ATP-dependent RNA helicase MAK5, putative | location=Pf3D7_14_v3:1856700-1859308(+) | prot	3	3	3	94.123	796	0	2.9093	4.1	10787000	3
PF3D7_1358700.1-p1	PF3D7_1358700.1-p1	transcript=PF3D7_1358700.1	gene=PF3D7_1358700	gene_product=YOP1-like protein, putative	| transcript=PF3D7_1358700.1 | gene=PF3D7_1358700 | organism=Plasmodium_falciparum_3D7 | gene_product=YOP1-like protein, putative | transcript_product=YOP1-like protein, putative | location=Pf3D7_13_v3:2326394-2326855(-) | protein_length=153 | sequence_SO	1	1	1	18.422	153	0.0060976	1.3998	5.2	10770000	1
PF3D7_0418200.1-p1	PF3D7_0418200.1-p1	transcript=PF3D7_0418200.1	gene=PF3D7_0418200	gene_product=eukaryotic translation initiation factor 3 subunit M, putative	| transcript=PF3D7_0418200.1 | gene=PF3D7_0418200 | organism=Plasmodium_falciparum_3D7 | gene_product=eukaryotic translation initiation factor 3 subunit M, putative | transcript_product=eukaryotic translation initiation factor 3 subunit M, putative | loca	3	3	3	51.029	429	0	55.146	12.4	10761000	2
PF3D7_0418300.1-p1	PF3D7_0418300.1-p1	transcript=PF3D7_0418300.1	gene=PF3D7_0418300	gene_product=conserved Plasmodium protein, unknown function	| transcript=PF3D7_0418300.1 | gene=PF3D7_0418300 | organism=Plasmodium_falciparum_3D7 | gene_product=conserved Plasmodium protein, unknown function | transcript_product=conserved Plasmodium protein, unknown function | location=Pf3D7_04_v3:819362-822340(-	1	1	1	114.52	992	0	4.6667	1.3	10541000	1
PF3D7_1423000.1-p1	PF3D7_1423000.1-p1	transcript=PF3D7_1423000.1	gene=PF3D7_1423000	gene_product=nucleolar GTP-binding protein 2, putative	| transcript=PF3D7_1423000.1 | gene=PF3D7_1423000 | organism=Plasmodium_falciparum_3D7 | gene_product=nucleolar GTP-binding protein 2, putative | transcript_product=nucleolar GTP-binding protein 2, putative | location=Pf3D7_14_v3:924964-926427(-) | protei	3	3	3	57.171	487	0	34.269	7.2	10481000	3
PF3D7_API02900.1-p1	PF3D7_API02900.1-p1	transcript=PF3D7_API02900.1	gene=PF3D7_API02900	gene_product=elongation factor Tu	| transcript=PF3D7_API02900.1 | gene=PF3D7_API02900 | organism=Plasmodium_falciparum_3D7 | gene_product=elongation factor Tu | transcript_product=elongation factor Tu | location=Pf3D7_API_v3:8417-9649(+) | protein_length=410 | sequence_SO=apicoplast_chrom	2	2	2	46.635	410	0	7.9938	8.3	10332000	2
PF3D7_1143400.1-p1	PF3D7_1143400.1-p1	transcript=PF3D7_1143400.1	gene=PF3D7_1143400	gene_product=translation initiation factor eIF-1A, putative	| transcript=PF3D7_1143400.1 | gene=PF3D7_1143400 | organism=Plasmodium_falciparum_3D7 | gene_product=translation initiation factor eIF-1A, putative | transcript_product=translation initiation factor eIF-1A, putative | location=Pf3D7_11_v3:1735126-1736572	2	2	2	17.867	155	0	3.5035	12.9	10241000	2
PF3D7_0601900.1-p1	PF3D7_0601900.1-p1	transcript=PF3D7_0601900.1	gene=PF3D7_0601900	gene_product=conserved Plasmodium protein, unknown function	| transcript=PF3D7_0601900.1 | gene=PF3D7_0601900 | organism=Plasmodium_falciparum_3D7 | gene_product=conserved Plasmodium protein, unknown function | transcript_product=conserved Plasmodium protein, unknown function | location=Pf3D7_06_v3:78190-78784(+)	1	1	1	14.725	128	0	3.0302	24.2	10196000	1
PF3D7_1241800.1-p1	PF3D7_1241800.1-p1	transcript=PF3D7_1241800.1	gene=PF3D7_1241800	gene_product=ATP-dependent RNA helicase DBP9, putative	| transcript=PF3D7_1241800.1 | gene=PF3D7_1241800 | organism=Plasmodium_falciparum_3D7 | gene_product=ATP-dependent RNA helicase DBP9, putative | transcript_product=ATP-dependent RNA helicase DBP9, putative | location=Pf3D7_12_v3:1780012-1782648(-) | prot	2	2	2	103.11	878	0.0058394	1.0885	3.9	10046000	2
PF3D7_0803100.1-p1	PF3D7_0803100.1-p1	transcript=PF3D7_0803100.1	gene=PF3D7_0803100	gene_product=U3 small nucleolar RNA-associated protein 14, putative	| transcript=PF3D7_0803100.1 | gene=PF3D7_0803100 | organism=Plasmodium_falciparum_3D7 | gene_product=U3 small nucleolar RNA-associated protein 14, putative | transcript_product=U3 small nucleolar RNA-associated protein 14, putative | location=Pf3D7_08_v3	1	1	1	147.91	1245	0	4.9675	8	10015000	1
PF3D7_1201000.1-p1	PF3D7_1201000.1-p1	transcript=PF3D7_1201000.1	gene=PF3D7_1201000	gene_product=Plasmodium exported protein (PHISTb), unknown function	| transcript=PF3D7_1201000.1 | gene=PF3D7_1201000 | organism=Plasmodium_falciparum_3D7 | gene_product=Plasmodium exported protein (PHISTb), unknown function | transcript_product=Plasmodium exported protein (PHISTb), unknown function | location=Pf3D7_12_v3	1	1	1	77.115	653	0	29.81	2.6	9885100	1
PF3D7_0610900.1-p1	PF3D7_0610900.1-p1	transcript=PF3D7_0610900.1	gene=PF3D7_0610900	gene_product=transcription elongation factor SPT5, putative	| transcript=PF3D7_0610900.1 | gene=PF3D7_0610900 | organism=Plasmodium_falciparum_3D7 | gene_product=transcription elongation factor SPT5, putative | transcript_product=transcription elongation factor SPT5, putative | location=Pf3D7_06_v3:456747-460589(-	2	2	2	149.36	1280	0	3.291	2.3	9801500	3
PF3D7_0202500.1-p1	PF3D7_0202500.1-p1	transcript=PF3D7_0202500.1	gene=PF3D7_0202500	gene_product=early transcribed membrane protein 2	| transcript=PF3D7_0202500.1 | gene=PF3D7_0202500 | organism=Plasmodium_falciparum_3D7 | gene_product=early transcribed membrane protein 2 | transcript_product=early transcribed membrane protein 2 | location=Pf3D7_02_v3:127994-128314(+) | protein_length=1	1	1	1	11.516	106	0	16.321	28.3	9754500	2
PF3D7_1309500.1-p1	PF3D7_1309500.1-p1	transcript=PF3D7_1309500.1	gene=PF3D7_1309500	gene_product=H/ACA ribonucleoprotein complex subunit 1, putative	| transcript=PF3D7_1309500.1 | gene=PF3D7_1309500 | organism=Plasmodium_falciparum_3D7 | gene_product=H/ACA ribonucleoprotein complex subunit 1, putative | transcript_product=H/ACA ribonucleoprotein complex subunit 1, putative | location=Pf3D7_13_v3:43667	2	2	2	24.98	209	0.0059172	1.2127	10	9649400	2
PF3D7_0415500.1-p1	PF3D7_0415500.1-p1	transcript=PF3D7_0415500.1	gene=PF3D7_0415500	gene_product=nuclear cap-binding protein subunit 2, putative	| transcript=PF3D7_0415500.1 | gene=PF3D7_0415500 | organism=Plasmodium_falciparum_3D7 | gene_product=nuclear cap-binding protein subunit 2, putative | transcript_product=nuclear cap-binding protein subunit 2, putative | location=Pf3D7_04_v3:688192-689053	1	1	1	28.004	234	0	2.2372	5.1	9473000	1
PF3D7_0622200.1-p1	PF3D7_0622200.1-p1	transcript=PF3D7_0622200.1	gene=PF3D7_0622200	gene_product=radical SAM protein, putative	| transcript=PF3D7_0622200.1 | gene=PF3D7_0622200 | organism=Plasmodium_falciparum_3D7 | gene_product=radical SAM protein, putative | transcript_product=radical SAM protein, putative | location=Pf3D7_06_v3:903740-906322(-) | protein_length=860 | sequence_	1	1	1	99.458	860	0	8.1432	2	9347700	1
PF3D7_1338100.1-p1	PF3D7_1338100.1-p1	transcript=PF3D7_1338100.1	gene=PF3D7_1338100	gene_product=26S proteasome regulatory subunit RPN3, putative	| transcript=PF3D7_1338100.1 | gene=PF3D7_1338100 | organism=Plasmodium_falciparum_3D7 | gene_product=26S proteasome regulatory subunit RPN3, putative | transcript_product=26S proteasome regulatory subunit RPN3, putative | location=Pf3D7_13_v3:1542080-154	1	1	1	59.066	503	0	11.507	4	9337800	2
PF3D7_1419200.1-p1	PF3D7_1419200.1-p1	transcript=PF3D7_1419200.1	gene=PF3D7_1419200	gene_product=thioredoxin-like protein, putative	| transcript=PF3D7_1419200.1 | gene=PF3D7_1419200 | organism=Plasmodium_falciparum_3D7 | gene_product=thioredoxin-like protein, putative | transcript_product=thioredoxin-like protein, putative | location=Pf3D7_14_v3:797709-800135(-) | protein_length=671 |	2	2	2	80.238	671	0	8.4177	3	9314800	1
PF3D7_1462300.1-p1	PF3D7_1462300.1-p1	transcript=PF3D7_1462300.1	gene=PF3D7_1462300	gene_product=GTP-binding protein, putative	| transcript=PF3D7_1462300.1 | gene=PF3D7_1462300 | organism=Plasmodium_falciparum_3D7 | gene_product=GTP-binding protein, putative | transcript_product=GTP-binding protein, putative | location=Pf3D7_14_v3:2524921-2528994(-) | protein_length=1357 | sequen	3	3	3	161.22	1357	0	22.04	3.2	9177900	3
PF3D7_0603000.1-p1	PF3D7_0603000.1-p1	transcript=PF3D7_0603000.1	gene=PF3D7_0603000	gene_product=conserved Plasmodium protein, unknown function	| transcript=PF3D7_0603000.1 | gene=PF3D7_0603000 | organism=Plasmodium_falciparum_3D7 | gene_product=conserved Plasmodium protein, unknown function | transcript_product=conserved Plasmodium protein, unknown function | location=Pf3D7_06_v3:122634-124412(+	2	2	2	69.665	592	0	5.0074	4.9	8924900	2
PF3D7_0619400.1-p1	PF3D7_0619400.1-p1	transcript=PF3D7_0619400.1	gene=PF3D7_0619400	gene_product=cell division cycle protein 48 homologue, putative	| transcript=PF3D7_0619400.1 | gene=PF3D7_0619400 | organism=Plasmodium_falciparum_3D7 | gene_product=cell division cycle protein 48 homologue, putative | transcript_product=cell division cycle protein 48 homologue, putative | location=Pf3D7_06_v3:815622-	1	1	1	92.386	828	0	3.132	2.3	8894700	1
PF3D7_0306400.1-p1	PF3D7_0306400.1-p1	transcript=PF3D7_0306400.1	gene=PF3D7_0306400	gene_product=FAD-dependent glycerol-3-phosphate dehydrogenase, putative	| transcript=PF3D7_0306400.1 | gene=PF3D7_0306400 | organism=Plasmodium_falciparum_3D7 | gene_product=FAD-dependent glycerol-3-phosphate dehydrogenase, putative | transcript_product=FAD-dependent glycerol-3-phosphate dehydrogenase, putative | location=Pf3	1	1	1	74.688	653	0	2.2519	2.8	8520500	1
PF3D7_1229400.1-p1	PF3D7_1229400.1-p1	transcript=PF3D7_1229400.1	gene=PF3D7_1229400	gene_product=macrophage migration inhibitory factor	| transcript=PF3D7_1229400.1 | gene=PF3D7_1229400 | organism=Plasmodium_falciparum_3D7 | gene_product=macrophage migration inhibitory factor | transcript_product=macrophage migration inhibitory factor | location=Pf3D7_12_v3:1208912-1209542(+) | protein_le	2	2	2	12.844	116	0	2.6707	18.1	8501400	2
PF3D7_1247900.1-p1	PF3D7_1247900.1-p1	transcript=PF3D7_1247900.1	gene=PF3D7_1247900	gene_product=U3 small nucleolar RNA-associated protein 11, putative	| transcript=PF3D7_1247900.1 | gene=PF3D7_1247900 | organism=Plasmodium_falciparum_3D7 | gene_product=U3 small nucleolar RNA-associated protein 11, putative | transcript_product=U3 small nucleolar RNA-associated protein 11, putative | location=Pf3D7_12_v3	3	3	3	25.668	212	0.0059613	1.2564	13.2	8491900	3
PF3D7_1236100.1-p1	PF3D7_1236100.1-p1	transcript=PF3D7_1236100.1	gene=PF3D7_1236100	gene_product=clustered-asparagine-rich protein	| transcript=PF3D7_1236100.1 | gene=PF3D7_1236100 | organism=Plasmodium_falciparum_3D7 | gene_product=clustered-asparagine-rich protein | transcript_product=clustered-asparagine-rich protein | location=Pf3D7_12_v3:1506932-1508269(-) | protein_length=445 |	2	2	2	51.532	445	0.0059435	1.2217	6.7	8461900	1
PF3D7_0524700.1-p1	PF3D7_0524700.1-p1	transcript=PF3D7_0524700.1	gene=PF3D7_0524700	gene_product=mitochondrial import receptor subunit TOM22, putative	| transcript=PF3D7_0524700.1 | gene=PF3D7_0524700 | organism=Plasmodium_falciparum_3D7 | gene_product=mitochondrial import receptor subunit TOM22, putative | transcript_product=mitochondrial import receptor subunit TOM22, putative | location=Pf3D7_05_v3:1	1	1	1	12.017	105	0	2.029	13.3	8342200	1
PF3D7_0606800.1-p1	PF3D7_0606800.1-p1	transcript=PF3D7_0606800.1	gene=PF3D7_0606800	gene_product=VFT protein	| transcript=PF3D7_0606800.1 | gene=PF3D7_0606800 | organism=Plasmodium_falciparum_3D7 | gene_product=VFT protein | transcript_product=VFT protein | location=Pf3D7_06_v3:288377-289276(-) | protein_length=299 | sequence_SO=chromosome | SO=protein_coding |	1	1	1	34.502	299	0	44.47	3	8300900	1
PF3D7_1105800.1-p1	PF3D7_1105800.1-p1	transcript=PF3D7_1105800.1	gene=PF3D7_1105800	gene_product=conserved Apicomplexan protein, unknown function	| transcript=PF3D7_1105800.1 | gene=PF3D7_1105800 | organism=Plasmodium_falciparum_3D7 | gene_product=conserved Apicomplexan protein, unknown function | transcript_product=conserved Apicomplexan protein, unknown function | location=Pf3D7_11_v3:250918-2528	1	1	1	30.661	266	0	3.2756	4.9	8274900	1
PF3D7_0317400.1-p1	PF3D7_0317400.1-p1	transcript=PF3D7_0317400.1	gene=PF3D7_0317400	gene_product=DNA replication complex GINS protein, putative	| transcript=PF3D7_0317400.1 | gene=PF3D7_0317400 | organism=Plasmodium_falciparum_3D7 | gene_product=DNA replication complex GINS protein, putative | transcript_product=DNA replication complex GINS protein, putative | location=Pf3D7_03_v3:712253-714082(-	1	1	1	61.492	518	0.0058651	1.1362	1.7	8274400	1
PF3D7_1445600.1-p1	PF3D7_1445600.1-p1	transcript=PF3D7_1445600.1	gene=PF3D7_1445600	gene_product=RNA-binding protein, putative	| transcript=PF3D7_1445600.1 | gene=PF3D7_1445600 | organism=Plasmodium_falciparum_3D7 | gene_product=RNA-binding protein, putative | transcript_product=RNA-binding protein, putative | location=Pf3D7_14_v3:1871778-1874381(+) | protein_length=596 | sequenc	1	1	1	69.348	596	0	3.9605	3	8267300	1
PF3D7_0315100.1-p1	PF3D7_0315100.1-p1	transcript=PF3D7_0315100.1	gene=PF3D7_0315100	gene_product=eukaryotic translation initiation factor 4E	| transcript=PF3D7_0315100.1 | gene=PF3D7_0315100 | organism=Plasmodium_falciparum_3D7 | gene_product=eukaryotic translation initiation factor 4E | transcript_product=eukaryotic translation initiation factor 4E | location=Pf3D7_03_v3:612739-613422(-) | pr	3	3	3	26.947	227	0	8.5224	12.3	8107800	4
PF3D7_0316100.1-p1	PF3D7_0316100.1-p1	transcript=PF3D7_0316100.1	gene=PF3D7_0316100	gene_product=mitochondrial ribosomal protein L27 precursor, putative	| transcript=PF3D7_0316100.1 | gene=PF3D7_0316100 | organism=Plasmodium_falciparum_3D7 | gene_product=mitochondrial ribosomal protein L27 precursor, putative | transcript_product=mitochondrial ribosomal protein L27 precursor, putative | location=Pf3D7_03_	1	1	1	35.411	298	0	2.2892	7.7	8073200	1
PF3D7_1306900.1-p1	PF3D7_1306900.1-p1	transcript=PF3D7_1306900.1	gene=PF3D7_1306900	gene_product=U1 small nuclear ribonucleoprotein A, putative	| transcript=PF3D7_1306900.1 | gene=PF3D7_1306900 | organism=Plasmodium_falciparum_3D7 | gene_product=U1 small nuclear ribonucleoprotein A, putative | transcript_product=U1 small nuclear ribonucleoprotein A, putative | location=Pf3D7_13_v3:323472-325032(+	1	1	1	51.938	449	0	1.9569	4.7	8071300	1
PF3D7_0204200.1-p1	PF3D7_0204200.1-p1	transcript=PF3D7_0204200.1	gene=PF3D7_0204200	gene_product=conserved Plasmodium protein, unknown function	| transcript=PF3D7_0204200.1 | gene=PF3D7_0204200 | organism=Plasmodium_falciparum_3D7 | gene_product=conserved Plasmodium protein, unknown function | transcript_product=conserved Plasmodium protein, unknown function | location=Pf3D7_02_v3:192818-194199(+	1	1	1	33.414	276	0	2.0749	9.4	8066100	1
PF3D7_1136400.1-p1	PF3D7_1136400.1-p1	transcript=PF3D7_1136400.1	gene=PF3D7_1136400	gene_product=signal recognition particle subunit SRP72, putative	| transcript=PF3D7_1136400.1 | gene=PF3D7_1136400 | organism=Plasmodium_falciparum_3D7 | gene_product=signal recognition particle subunit SRP72, putative | transcript_product=signal recognition particle subunit SRP72, putative | location=Pf3D7_11_v3:14270	1	1	1	107.11	886	0.0046584	1.5871	1.2	8043500	1
PF3D7_1353100.1-p1	PF3D7_1353100.1-p1	transcript=PF3D7_1353100.1	gene=PF3D7_1353100	gene_product=Plasmodium exported protein, unknown function	| transcript=PF3D7_1353100.1 | gene=PF3D7_1353100 | organism=Plasmodium_falciparum_3D7 | gene_product=Plasmodium exported protein, unknown function | transcript_product=Plasmodium exported protein, unknown function | location=Pf3D7_13_v3:2124272-2125270(-	1	1	1	32.783	285	0	14.752	3.2	7850000	1
PF3D7_1033400.1-p1	PF3D7_1033400.1-p1	transcript=PF3D7_1033400.1	gene=PF3D7_1033400	gene_product=haloacid dehalogenase-like hydrolase	| transcript=PF3D7_1033400.1 | gene=PF3D7_1033400 | organism=Plasmodium_falciparum_3D7 | gene_product=haloacid dehalogenase-like hydrolase | transcript_product=haloacid dehalogenase-like hydrolase | location=Pf3D7_10_v3:1339762-1340628(+) | protein_length	2	2	2	32.841	288	0	4.6583	10.1	7844400	1
PF3D7_0523600.1-p1	PF3D7_0523600.1-p1	transcript=PF3D7_0523600.1	gene=PF3D7_0523600	gene_product=conserved Plasmodium protein, unknown function	| transcript=PF3D7_0523600.1 | gene=PF3D7_0523600 | organism=Plasmodium_falciparum_3D7 | gene_product=conserved Plasmodium protein, unknown function | transcript_product=conserved Plasmodium protein, unknown function | location=Pf3D7_05_v3:978665-979870(+	1	1	1	24.555	207	0.0016077	1.7597	5.8	7708700	1
PF3D7_1130400.1-p1	PF3D7_1130400.1-p1	transcript=PF3D7_1130400.1	gene=PF3D7_1130400	gene_product=26S protease regulatory subunit 6A, putative	| transcript=PF3D7_1130400.1 | gene=PF3D7_1130400 | organism=Plasmodium_falciparum_3D7 | gene_product=26S protease regulatory subunit 6A, putative | transcript_product=26S protease regulatory subunit 6A, putative | location=Pf3D7_11_v3:1168879-1170198(+)	2	2	2	49.54	439	0	18.745	7.3	7543500	1
PF3D7_0106300.1-p1	PF3D7_0106300.1-p1	transcript=PF3D7_0106300.1	gene=PF3D7_0106300	gene_product=calcium-transporting ATPase	| transcript=PF3D7_0106300.1 | gene=PF3D7_0106300 | organism=Plasmodium_falciparum_3D7 | gene_product=calcium-transporting ATPase | transcript_product=calcium-transporting ATPase | location=Pf3D7_01_v3:265208-269173(-) | protein_length=1228 | sequence_SO=	1	1	1	139.41	1228	0	9.9463	2	7452500	1
PF3D7_0830400.1-p1	PF3D7_0830400.1-p1	transcript=PF3D7_0830400.1	gene=PF3D7_0830400	gene_product=CRA domain-containing protein, putative	| transcript=PF3D7_0830400.1 | gene=PF3D7_0830400 | organism=Plasmodium_falciparum_3D7 | gene_product=CRA domain-containing protein, putative | transcript_product=CRA domain-containing protein, putative | location=Pf3D7_08_v3:1294022-1294722(+) | protein_	1	1	1	15.902	137	0	2.1884	11.7	7395500	1
PF3D7_1366600.1-p1	PF3D7_1366600.1-p1	transcript=PF3D7_1366600.1	gene=PF3D7_1366600	gene_product=signal recognition particle receptor subunit alpha, putative	| transcript=PF3D7_1366600.1 | gene=PF3D7_1366600 | organism=Plasmodium_falciparum_3D7 | gene_product=signal recognition particle receptor subunit alpha, putative | transcript_product=signal recognition particle receptor subunit alpha, putative | location	1	1	1	65.788	576	0	7.8678	3	7281400	1
PF3D7_0302900.1-p1	PF3D7_0302900.1-p1	transcript=PF3D7_0302900.1	gene=PF3D7_0302900	gene_product=exportin-1, putative	| transcript=PF3D7_0302900.1 | gene=PF3D7_0302900 | organism=Plasmodium_falciparum_3D7 | gene_product=exportin-1, putative | transcript_product=exportin-1, putative | location=Pf3D7_03_v3:152168-156146(-) | protein_length=1254 | sequence_SO=chromosome | S	1	1	1	147.94	1254	0	10.315	1	7253200	1
PF3D7_1413400.1-p1	PF3D7_1413400.1-p1	transcript=PF3D7_1413400.1	gene=PF3D7_1413400	gene_product=30S ribosomal protein S9, putative	| transcript=PF3D7_1413400.1 | gene=PF3D7_1413400 | organism=Plasmodium_falciparum_3D7 | gene_product=30S ribosomal protein S9, putative | transcript_product=30S ribosomal protein S9, putative | location=Pf3D7_14_v3:534057-535988(-) | protein_length=643 |	2	2	2	77.149	643	0	16.666	3.3	7195000	2
PF3D7_1030100.1-p1	PF3D7_1030100.1-p1	transcript=PF3D7_1030100.1	gene=PF3D7_1030100	gene_product=pre-mRNA-splicing factor ATP-dependent RNA helicase PRP22, putative	| transcript=PF3D7_1030100.1 | gene=PF3D7_1030100 | organism=Plasmodium_falciparum_3D7 | gene_product=pre-mRNA-splicing factor ATP-dependent RNA helicase PRP22, putative | transcript_product=pre-mRNA-splicing factor ATP-dependent RNA helicase PRP22, putat	1	1	1	149.37	1290	0	6.0119	0.9	7169400	1
PF3D7_1022600.1-p1	PF3D7_1022600.1-p1	transcript=PF3D7_1022600.1	gene=PF3D7_1022600	gene_product=kelch protein K10	| transcript=PF3D7_1022600.1 | gene=PF3D7_1022600 | organism=Plasmodium_falciparum_3D7 | gene_product=kelch protein K10 | transcript_product=kelch protein K10 | location=Pf3D7_10_v3:948477-951152(+) | protein_length=891 | sequence_SO=chromosome | SO=prote	1	1	1	105.71	891	0	62.491	1.3	7021800	1
PF3D7_0706500.1-p1	PF3D7_0706500.1-p1	transcript=PF3D7_0706500.1	gene=PF3D7_0706500	gene_product=conserved Plasmodium protein, unknown function	| transcript=PF3D7_0706500.1 | gene=PF3D7_0706500 | organism=Plasmodium_falciparum_3D7 | gene_product=conserved Plasmodium protein, unknown function | transcript_product=conserved Plasmodium protein, unknown function | location=Pf3D7_07_v3:309902-315022(-	3	3	3	196.57	1706	0	4.3351	2.5	6991300	3
PF3D7_0904400.1-p1	PF3D7_0904400.1-p1	transcript=PF3D7_0904400.1	gene=PF3D7_0904400	gene_product=signal peptidase complex subunit 3, putative	| transcript=PF3D7_0904400.1 | gene=PF3D7_0904400 | organism=Plasmodium_falciparum_3D7 | gene_product=signal peptidase complex subunit 3, putative | transcript_product=signal peptidase complex subunit 3, putative | location=Pf3D7_09_v3:208168-208725(-) |	1	1	1	22.209	185	0.0016393	1.841	5.9	6897200	1
PF3D7_1111100.1-p1	PF3D7_1111100.1-p1	transcript=PF3D7_1111100.1	gene=PF3D7_1111100	gene_product=replication factor C subunit 5, putative	| transcript=PF3D7_1111100.1 | gene=PF3D7_1111100 | organism=Plasmodium_falciparum_3D7 | gene_product=replication factor C subunit 5, putative | transcript_product=replication factor C subunit 5, putative | location=Pf3D7_11_v3:437171-438220(-) | protein_	2	2	2	40.346	349	0	4.1425	8.3	6879000	2
PF3D7_1353600.1-p1	PF3D7_1353600.1-p1	transcript=PF3D7_1353600.1	gene=PF3D7_1353600	gene_product=ER lumen protein retaining receptor	| transcript=PF3D7_1353600.1 | gene=PF3D7_1353600 | organism=Plasmodium_falciparum_3D7 | gene_product=ER lumen protein retaining receptor | transcript_product=ER lumen protein retaining receptor | location=Pf3D7_13_v3:2146181-2147147(-) | protein_length=2	1	1	1	26.446	221	0.0071839	1.0251	6.8	6869200	1
PF3D7_0606700.1-p1	PF3D7_0606700.1-p1	transcript=PF3D7_0606700.1	gene=PF3D7_0606700	gene_product=coatomer alpha subunit, putative	| transcript=PF3D7_0606700.1 | gene=PF3D7_0606700 | organism=Plasmodium_falciparum_3D7 | gene_product=coatomer alpha subunit, putative | transcript_product=coatomer alpha subunit, putative | location=Pf3D7_06_v3:282049-287017(+) | protein_length=1512 | se	2	2	2	176.94	1512	0	3.7793	1.7	6839000	2
PF3D7_0207000.1-p1	PF3D7_0207000.1-p1	transcript=PF3D7_0207000.1	gene=PF3D7_0207000	gene_product=merozoite surface protein 4	| transcript=PF3D7_0207000.1 | gene=PF3D7_0207000 | organism=Plasmodium_falciparum_3D7 | gene_product=merozoite surface protein 4 | transcript_product=merozoite surface protein 4 | location=Pf3D7_02_v3:277494-278456(-) | protein_length=272 | sequence_SO=c	2	2	2	30.548	272	0	2.1706	9.6	6818500	2
PF3D7_0709700.1-p1	PF3D7_0709700.1-p1	transcript=PF3D7_0709700.1	gene=PF3D7_0709700	gene_product=prodrug activation and resistance esterase	| transcript=PF3D7_0709700.1 | gene=PF3D7_0709700 | organism=Plasmodium_falciparum_3D7 | gene_product=prodrug activation and resistance esterase | transcript_product=prodrug activation and resistance esterase | location=Pf3D7_07_v3:435089-436195(-) | prot	1	1	1	42.357	368	0.0046368	1.5165	2.7	6551900	1
PF3D7_0615400.1-p1	PF3D7_0615400.1-p1	transcript=PF3D7_0615400.1	gene=PF3D7_0615400	gene_product=ribonuclease, putative	| transcript=PF3D7_0615400.1 | gene=PF3D7_0615400 | organism=Plasmodium_falciparum_3D7 | gene_product=ribonuclease, putative | transcript_product=ribonuclease, putative | location=Pf3D7_06_v3:630956-640174(-) | protein_length=2729 | sequence_SO=chromosome	1	1	1	323.2	2729	0.0046875	1.622	0.4	5870000	1
PF3D7_1314700.1-p1	PF3D7_1314700.1-p1	transcript=PF3D7_1314700.1	gene=PF3D7_1314700	gene_product=pinin/SDK/MemA domain-containing protein, putative	| transcript=PF3D7_1314700.1 | gene=PF3D7_1314700 | organism=Plasmodium_falciparum_3D7 | gene_product=pinin/SDK/MemA domain-containing protein, putative | transcript_product=pinin/SDK/MemA domain-containing protein, putative | location=Pf3D7_13_v3:626481-	1	1	1	65.669	554	0	2.4367	2.2	5793200	1
PF3D7_1028700.1-p1	PF3D7_1028700.1-p1	transcript=PF3D7_1028700.1	gene=PF3D7_1028700	gene_product=merozoite TRAP-like protein	| transcript=PF3D7_1028700.1 | gene=PF3D7_1028700 | organism=Plasmodium_falciparum_3D7 | gene_product=merozoite TRAP-like protein | transcript_product=merozoite TRAP-like protein | location=Pf3D7_10_v3:1181005-1182501(+) | protein_length=498 | sequence_SO	1	1	1	58.085	498	0	4.0277	4.6	5766400	1
PF3D7_1437300.1-p1	PF3D7_1437300.1-p1	transcript=PF3D7_1437300.1	gene=PF3D7_1437300	gene_product=conserved Plasmodium protein, unknown function	| transcript=PF3D7_1437300.1 | gene=PF3D7_1437300 | organism=Plasmodium_falciparum_3D7 | gene_product=conserved Plasmodium protein, unknown function | transcript_product=conserved Plasmodium protein, unknown function | location=Pf3D7_14_v3:1513938-1514961	1	1	1	25.487	212	0	2.0362	7.1	5738900	1
PF3D7_0912400.1-p1	PF3D7_0912400.1-p1	transcript=PF3D7_0912400.1	gene=PF3D7_0912400	gene_product=alkaline phosphatase, putative	| transcript=PF3D7_0912400.1 | gene=PF3D7_0912400 | organism=Plasmodium_falciparum_3D7 | gene_product=alkaline phosphatase, putative | transcript_product=alkaline phosphatase, putative | location=Pf3D7_09_v3:551426-553167(-) | protein_length=446 | sequenc	1	1	1	52.704	446	0	2.9219	3.4	5544700	1
PF3D7_1107200.1-p1	PF3D7_1107200.1-p1	transcript=PF3D7_1107200.1	gene=PF3D7_1107200	gene_product=conserved Plasmodium protein, unknown function	| transcript=PF3D7_1107200.1 | gene=PF3D7_1107200 | organism=Plasmodium_falciparum_3D7 | gene_product=conserved Plasmodium protein, unknown function | transcript_product=conserved Plasmodium protein, unknown function | location=Pf3D7_11_v3:297823-300734(+	1	1	1	84.211	713	0	4.5519	2.5	5516100	2
PF3D7_0924700.1-p1	PF3D7_0924700.1-p1	transcript=PF3D7_0924700.1	gene=PF3D7_0924700	gene_product=splicing factor 3A subunit 3, putative	| transcript=PF3D7_0924700.1 | gene=PF3D7_0924700 | organism=Plasmodium_falciparum_3D7 | gene_product=splicing factor 3A subunit 3, putative | transcript_product=splicing factor 3A subunit 3, putative | location=Pf3D7_09_v3:1006773-1008542(+) | protein_le	1	1	1	71.384	589	0.0015949	1.7256	1.5	5507000	1
PF3D7_1470700.1-p1	PF3D7_1470700.1-p1	transcript=PF3D7_1470700.1	gene=PF3D7_1470700	gene_product=conserved Plasmodium protein, unknown function	| transcript=PF3D7_1470700.1 | gene=PF3D7_1470700 | organism=Plasmodium_falciparum_3D7 | gene_product=conserved Plasmodium protein, unknown function | transcript_product=conserved Plasmodium protein, unknown function | location=Pf3D7_14_v3:2890054-2891796	2	2	2	68.666	580	0	3.4705	4.7	5451700	1
PF3D7_0503000.1-p1	PF3D7_0503000.1-p1	transcript=PF3D7_0503000.1	gene=PF3D7_0503000	gene_product=50S ribosomal protein L28, apicoplast, putative	| transcript=PF3D7_0503000.1 | gene=PF3D7_0503000 | organism=Plasmodium_falciparum_3D7 | gene_product=50S ribosomal protein L28, apicoplast, putative | transcript_product=50S ribosomal protein L28, apicoplast, putative | location=Pf3D7_05_v3:125116-126514	1	1	1	31.224	262	0	8.3742	4.2	5447400	1
PF3D7_1212000.1-p1	PF3D7_1212000.1-p1	transcript=PF3D7_1212000.1	gene=PF3D7_1212000	gene_product=glutathione peroxidase-like thioredoxin peroxidase	| transcript=PF3D7_1212000.1 | gene=PF3D7_1212000 | organism=Plasmodium_falciparum_3D7 | gene_product=glutathione peroxidase-like thioredoxin peroxidase | transcript_product=glutathione peroxidase-like thioredoxin peroxidase | location=Pf3D7_12_v3:534912-	1	1	1	23.952	205	0	13.975	3.9	5087000	1
PF3D7_1347500.1-p1	PF3D7_1347500.1-p1	transcript=PF3D7_1347500.1	gene=PF3D7_1347500	gene_product=DNA/RNA-binding protein Alba 4	| transcript=PF3D7_1347500.1 | gene=PF3D7_1347500 | organism=Plasmodium_falciparum_3D7 | gene_product=DNA/RNA-binding protein Alba 4 | transcript_product=DNA/RNA-binding protein Alba 4 | location=Pf3D7_13_v3:1897983-1899362(-) | protein_length=372 | seque	2	2	2	42.159	372	0	4.0719	7.8	5045300	2
PF3D7_1340700.1-p1	PF3D7_1340700.1-p1	transcript=PF3D7_1340700.1	gene=PF3D7_1340700	gene_product=ras-related protein Rab-11B	| transcript=PF3D7_1340700.1 | gene=PF3D7_1340700 | organism=Plasmodium_falciparum_3D7 | gene_product=ras-related protein Rab-11B | transcript_product=ras-related protein Rab-11B | location=Pf3D7_13_v3:1621292-1622718(-) | protein_length=229 | sequence_SO	2	2	2	25.931	229	0	11.684	10.9	5003300	2
PF3D7_1301600.1-p1	PF3D7_1301600.1-p1	transcript=PF3D7_1301600.1	gene=PF3D7_1301600	gene_product=erythrocyte binding antigen-140	| transcript=PF3D7_1301600.1 | gene=PF3D7_1301600 | organism=Plasmodium_falciparum_3D7 | gene_product=erythrocyte binding antigen-140 | transcript_product=erythrocyte binding antigen-140 | location=Pf3D7_13_v3:89319-93352(-) | protein_length=1210 | sequen	1	1	1	140.59	1210	0	6.4952	2.4	5000600	1
PF3D7_0928800.1-p1	PF3D7_0928800.1-p1	transcript=PF3D7_0928800.1	gene=PF3D7_0928800	gene_product=serine/threonine protein kinase, putative	| transcript=PF3D7_0928800.1 | gene=PF3D7_0928800 | organism=Plasmodium_falciparum_3D7 | gene_product=serine/threonine protein kinase, putative | transcript_product=serine/threonine protein kinase, putative | location=Pf3D7_09_v3:1156247-1158709(+) | prot	1	1	1	99.168	820	0.0060606	1.3378	1.3	4930500	1
PF3D7_1366900.1-p1	PF3D7_1366900.1-p1	transcript=PF3D7_1366900.1	gene=PF3D7_1366900	gene_product=conserved Plasmodium protein, unknown function	| transcript=PF3D7_1366900.1 | gene=PF3D7_1366900 | organism=Plasmodium_falciparum_3D7 | gene_product=conserved Plasmodium protein, unknown function | transcript_product=conserved Plasmodium protein, unknown function | location=Pf3D7_13_v3:2675590-2677966	2	2	2	78.573	685	0	3.9171	3.5	4898800	3
PF3D7_1474500.1-p1	PF3D7_1474500.1-p1	transcript=PF3D7_1474500.1	gene=PF3D7_1474500	gene_product=splicing factor 3A subunit 1, putative	| transcript=PF3D7_1474500.1 | gene=PF3D7_1474500 | organism=Plasmodium_falciparum_3D7 | gene_product=splicing factor 3A subunit 1, putative | transcript_product=splicing factor 3A subunit 1, putative | location=Pf3D7_14_v3:3055715-3057820(-) | protein_le	1	1	1	83.748	701	0	2.7797	2.9	4655100	1
PF3D7_1305100.1-p1	PF3D7_1305100.1-p1	transcript=PF3D7_1305100.1	gene=PF3D7_1305100	gene_product=conserved Plasmodium protein, unknown function	| transcript=PF3D7_1305100.1 | gene=PF3D7_1305100 | organism=Plasmodium_falciparum_3D7 | gene_product=conserved Plasmodium protein, unknown function | transcript_product=conserved Plasmodium protein, unknown function | location=Pf3D7_13_v3:252526-253788(-	1	1	1	50.564	420	0	10.08	3.1	4653400	1
PF3D7_0604500.1-p1	PF3D7_0604500.1-p1	transcript=PF3D7_0604500.1	gene=PF3D7_0604500	gene_product=conserved Plasmodium protein, unknown function	| transcript=PF3D7_0604500.1 | gene=PF3D7_0604500 | organism=Plasmodium_falciparum_3D7 | gene_product=conserved Plasmodium protein, unknown function | transcript_product=conserved Plasmodium protein, unknown function | location=Pf3D7_06_v3:189012-198078(+	1	1	1	334.41	2874	0	7.5878	0.4	4581100	1
PF3D7_1419700.1-p1	PF3D7_1419700.1-p1	transcript=PF3D7_1419700.1	gene=PF3D7_1419700	gene_product=conserved Plasmodium protein, unknown function	| transcript=PF3D7_1419700.1 | gene=PF3D7_1419700 | organism=Plasmodium_falciparum_3D7 | gene_product=conserved Plasmodium protein, unknown function | transcript_product=conserved Plasmodium protein, unknown function | location=Pf3D7_14_v3:820068-821597(+	2	2	2	59.692	509	0	7.0049	4.7	4459900	2
PF3D7_1459000.1-p1	PF3D7_1459000.1-p1	transcript=PF3D7_1459000.1	gene=PF3D7_1459000	gene_product=ATP-dependent RNA helicase DBP5	| transcript=PF3D7_1459000.1 | gene=PF3D7_1459000 | organism=Plasmodium_falciparum_3D7 | gene_product=ATP-dependent RNA helicase DBP5 | transcript_product=ATP-dependent RNA helicase DBP5 | location=Pf3D7_14_v3:2420764-2422989(+) | protein_length=741 | seq	2	2	2	84.313	741	0	68.871	3.4	4449700	2
PF3D7_0729300.1-p1	PF3D7_0729300.1-p1	transcript=PF3D7_0729300.1	gene=PF3D7_0729300	gene_product=60S ribosomal export protein NMD3, putative	| transcript=PF3D7_0729300.1 | gene=PF3D7_0729300 | organism=Plasmodium_falciparum_3D7 | gene_product=60S ribosomal export protein NMD3, putative | transcript_product=60S ribosomal export protein NMD3, putative | location=Pf3D7_07_v3:1248837-1251503(-) |	1	1	1	104.16	888	0.006006	1.2812	1.2	4430300	1
PF3D7_0932100.1-p1	PF3D7_0932100.1-p1	transcript=PF3D7_0932100.1	gene=PF3D7_0932100	gene_product=protein MAM3, putative	| transcript=PF3D7_0932100.1 | gene=PF3D7_0932100 | organism=Plasmodium_falciparum_3D7 | gene_product=protein MAM3, putative | transcript_product=protein MAM3, putative | location=Pf3D7_09_v3:1279219-1283879(-) | protein_length=1274 | sequence_SO=chromoso	1	1	1	147.39	1274	0.0016447	1.8592	1.1	4387000	1
PF3D7_1033600.1-p1	PF3D7_1033600.1-p1	transcript=PF3D7_1033600.1	gene=PF3D7_1033600	gene_product=pre-mRNA-splicing factor CEF1, putative	| transcript=PF3D7_1033600.1 | gene=PF3D7_1033600 | organism=Plasmodium_falciparum_3D7 | gene_product=pre-mRNA-splicing factor CEF1, putative | transcript_product=pre-mRNA-splicing factor CEF1, putative | location=Pf3D7_10_v3:1344150-1346897(-) | protein_	2	2	2	108.41	915	0	5.0191	2.7	4284100	2
PF3D7_0604100.1-p1	PF3D7_0604100.1-p1	transcript=PF3D7_0604100.1	gene=PF3D7_0604100	gene_product=AP2 domain transcription factor	| transcript=PF3D7_0604100.1 | gene=PF3D7_0604100 | organism=Plasmodium_falciparum_3D7 | gene_product=AP2 domain transcription factor | transcript_product=AP2 domain transcription factor | location=Pf3D7_06_v3:171301-177240(-) | protein_length=1979 | sequ	1	1	1	229.62	1979	0	7.8525	0.8	4225000	1
PF3D7_1366300.1-p1	PF3D7_1366300.1-p1	transcript=PF3D7_1366300.1	gene=PF3D7_1366300	gene_product=conserved Plasmodium protein, unknown function	| transcript=PF3D7_1366300.1 | gene=PF3D7_1366300 | organism=Plasmodium_falciparum_3D7 | gene_product=conserved Plasmodium protein, unknown function | transcript_product=conserved Plasmodium protein, unknown function | location=Pf3D7_13_v3:2638955-2652697	1	1	1	494.68	4136	0	1.9319	0.3	4136100	1
PF3D7_1452000.1-p1	PF3D7_1452000.1-p1	transcript=PF3D7_1452000.1	gene=PF3D7_1452000	gene_product=rhoptry neck protein 2	| transcript=PF3D7_1452000.1 | gene=PF3D7_1452000 | organism=Plasmodium_falciparum_3D7 | gene_product=rhoptry neck protein 2 | transcript_product=rhoptry neck protein 2 | location=Pf3D7_14_v3:2134298-2140867(+) | protein_length=2189 | sequence_SO=chromoso	2	2	2	249.48	2189	0	2.0836	1.2	4080000	2
PF3D7_0626900.1-p1	PF3D7_0626900.1-p1	transcript=PF3D7_0626900.1	gene=PF3D7_0626900	gene_product=mitochondrial ribosomal protein L46 precursor, putative	| transcript=PF3D7_0626900.1 | gene=PF3D7_0626900 | organism=Plasmodium_falciparum_3D7 | gene_product=mitochondrial ribosomal protein L46 precursor, putative | transcript_product=mitochondrial ribosomal protein L46 precursor, putative | location=Pf3D7_06_	1	1	1	45.098	372	0.0058565	1.1193	3.2	4070700	1
PF3D7_1229500.1-p1	PF3D7_1229500.1-p1	transcript=PF3D7_1229500.1	gene=PF3D7_1229500	gene_product=T-complex protein 1 subunit gamma	| transcript=PF3D7_1229500.1 | gene=PF3D7_1229500 | organism=Plasmodium_falciparum_3D7 | gene_product=T-complex protein 1 subunit gamma | transcript_product=T-complex protein 1 subunit gamma | location=Pf3D7_12_v3:1211788-1213563(+) | protein_length=542 |	1	1	1	60.662	542	0	5.3425	2.8	3903300	1
PF3D7_0910900.1-p1	PF3D7_0910900.1-p1	transcript=PF3D7_0910900.1	gene=PF3D7_0910900	gene_product=DNA primase large subunit, putative	| transcript=PF3D7_0910900.1 | gene=PF3D7_0910900 | organism=Plasmodium_falciparum_3D7 | gene_product=DNA primase large subunit, putative | transcript_product=DNA primase large subunit, putative | location=Pf3D7_09_v3:495946-497727(-) | protein_length=539	2	2	2	63.944	539	0	10.409	5.4	3762900	3
PF3D7_0511800.1-p1	PF3D7_0511800.1-p1	transcript=PF3D7_0511800.1	gene=PF3D7_0511800	gene_product=inositol-3-phosphate synthase	| transcript=PF3D7_0511800.1 | gene=PF3D7_0511800 | organism=Plasmodium_falciparum_3D7 | gene_product=inositol-3-phosphate synthase | transcript_product=inositol-3-phosphate synthase | location=Pf3D7_05_v3:520720-522693(-) | protein_length=604 | sequence_	1	1	1	69.111	604	0	3.6851	2.3	3695900	1
PF3D7_0310600.2-p1;PF3D7_0310600.1-p1	PF3D7_0310600.2-p1;PF3D7_0310600.1-p1	transcript=PF3D7_0310600.2	gene=PF3D7_0310600	gene_product=eukaryotic translation initiation factor 3 subunit K, putative, unspecified product	| transcript=PF3D7_0310600.2 | gene=PF3D7_0310600 | organism=Plasmodium_falciparum_3D7 | gene_product=eukaryotic translation initiation factor 3 subunit K, putative, unspecified product | transcript_product=unspecified product | location=Pf3D7_03_v3:46117	1	1	1	27.921	234	0.0060332	1.3079	6	3650400	1
PF3D7_1229100.1-p1	PF3D7_1229100.1-p1	transcript=PF3D7_1229100.1	gene=PF3D7_1229100	gene_product=multidrug resistance-associated protein 2	| transcript=PF3D7_1229100.1 | gene=PF3D7_1229100 | organism=Plasmodium_falciparum_3D7 | gene_product=multidrug resistance-associated protein 2 | transcript_product=multidrug resistance-associated protein 2 | location=Pf3D7_12_v3:1192888-1199214(-) | prot	1	1	1	248.3	2108	0	3.8851	0.7	3574900	2
PF3D7_0413500.1-p1	PF3D7_0413500.1-p1	transcript=PF3D7_0413500.1	gene=PF3D7_0413500	gene_product=phosphoglucomutase-2	| transcript=PF3D7_0413500.1 | gene=PF3D7_0413500 | organism=Plasmodium_falciparum_3D7 | gene_product=phosphoglucomutase-2 | transcript_product=phosphoglucomutase-2 | location=Pf3D7_04_v3:615356-616243(+) | protein_length=295 | sequence_SO=chromosome | SO	1	1	1	35.232	295	0.0071124	0.99177	3.7	3520700	3
PF3D7_0409200.1-p1	PF3D7_0409200.1-p1	transcript=PF3D7_0409200.1	gene=PF3D7_0409200	gene_product=protein SOF1, putative	| transcript=PF3D7_0409200.1 | gene=PF3D7_0409200 | organism=Plasmodium_falciparum_3D7 | gene_product=protein SOF1, putative | transcript_product=protein SOF1, putative | location=Pf3D7_04_v3:438887-440335(+) | protein_length=482 | sequence_SO=chromosome	1	1	1	56.66	482	0.0031299	1.6417	2.1	3507900	1
PF3D7_0917600.1-p1	PF3D7_0917600.1-p1	transcript=PF3D7_0917600.1	gene=PF3D7_0917600	gene_product=pre-mRNA-splicing factor ATP-dependent RNA helicase PRP43, putative	| transcript=PF3D7_0917600.1 | gene=PF3D7_0917600 | organism=Plasmodium_falciparum_3D7 | gene_product=pre-mRNA-splicing factor ATP-dependent RNA helicase PRP43, putative | transcript_product=pre-mRNA-splicing factor ATP-dependent RNA helicase PRP43, putat	1	1	1	94.144	820	0.0061069	1.4031	1.5	3469900	1
PF3D7_0821500.1-p1	PF3D7_0821500.1-p1	transcript=PF3D7_0821500.1	gene=PF3D7_0821500	gene_product=ribosomal RNA small subunit methyltransferase NEP1, putative	| transcript=PF3D7_0821500.1 | gene=PF3D7_0821500 | organism=Plasmodium_falciparum_3D7 | gene_product=ribosomal RNA small subunit methyltransferase NEP1, putative | transcript_product=ribosomal RNA small subunit methyltransferase NEP1, putative | location	1	1	1	32.757	279	0.0015873	1.7111	5	3361800	1
PF3D7_1317900.1-p1	PF3D7_1317900.1-p1	transcript=PF3D7_1317900.1	gene=PF3D7_1317900	gene_product=nucleolar complex protein 4, putative	| transcript=PF3D7_1317900.1 | gene=PF3D7_1317900 | organism=Plasmodium_falciparum_3D7 | gene_product=nucleolar complex protein 4, putative | transcript_product=nucleolar complex protein 4, putative | location=Pf3D7_13_v3:741926-744850(-) | protein_length	2	2	2	116.03	974	0	10.874	2.3	3353900	2
PF3D7_1447700.1-p1	PF3D7_1447700.1-p1	transcript=PF3D7_1447700.1	gene=PF3D7_1447700	gene_product=conserved Plasmodium protein, unknown function	| transcript=PF3D7_1447700.1 | gene=PF3D7_1447700 | organism=Plasmodium_falciparum_3D7 | gene_product=conserved Plasmodium protein, unknown function | transcript_product=conserved Plasmodium protein, unknown function | location=Pf3D7_14_v3:1943936-1944964	1	1	1	40.695	342	0	2.1788	5	3335800	1
PF3D7_0202400.1-p1	PF3D7_0202400.1-p1	transcript=PF3D7_0202400.1	gene=PF3D7_0202400	gene_product=translation-enhancing factor	| transcript=PF3D7_0202400.1 | gene=PF3D7_0202400 | organism=Plasmodium_falciparum_3D7 | gene_product=translation-enhancing factor | transcript_product=translation-enhancing factor | location=Pf3D7_02_v3:120524-124102(+) | protein_length=1192 | sequence_S	1	1	1	141.85	1192	0	3.6506	1.2	3322900	1
PF3D7_1235700.1-p1	PF3D7_1235700.1-p1	transcript=PF3D7_1235700.1	gene=PF3D7_1235700	gene_product=ATP synthase subunit beta, mitochondrial	| transcript=PF3D7_1235700.1 | gene=PF3D7_1235700 | organism=Plasmodium_falciparum_3D7 | gene_product=ATP synthase subunit beta, mitochondrial | transcript_product=ATP synthase subunit beta, mitochondrial | location=Pf3D7_12_v3:1487084-1488691(+) | protei	1	1	1	58.393	535	0.0059259	1.216	2.4	3254400	1
PF3D7_0934700.1-p1	PF3D7_0934700.1-p1	transcript=PF3D7_0934700.1	gene=PF3D7_0934700	gene_product=UBX domain, putative	| transcript=PF3D7_0934700.1 | gene=PF3D7_0934700 | organism=Plasmodium_falciparum_3D7 | gene_product=UBX domain, putative | transcript_product=UBX domain, putative | location=Pf3D7_09_v3:1357411-1359262(+) | protein_length=531 | sequence_SO=chromosome |	1	1	1	62.569	531	0.0016026	1.744	2.1	3133300	1
PF3D7_1334500.1-p1	PF3D7_1334500.1-p1	transcript=PF3D7_1334500.1	gene=PF3D7_1334500	gene_product=MSP7-like protein	| transcript=PF3D7_1334500.1 | gene=PF3D7_1334500 | organism=Plasmodium_falciparum_3D7 | gene_product=MSP7-like protein | transcript_product=MSP7-like protein | location=Pf3D7_13_v3:1405731-1407512(-) | protein_length=593 | sequence_SO=chromosome | SO=pro	1	1	1	70.66	593	0	2.4168	2.7	2916000	1
PF3D7_1227600.1-p1	PF3D7_1227600.1-p1	transcript=PF3D7_1227600.1	gene=PF3D7_1227600	gene_product=conserved Plasmodium protein, unknown function	| transcript=PF3D7_1227600.1 | gene=PF3D7_1227600 | organism=Plasmodium_falciparum_3D7 | gene_product=conserved Plasmodium protein, unknown function | transcript_product=conserved Plasmodium protein, unknown function | location=Pf3D7_12_v3:1124788-1128340	2	2	2	131.53	1115	0	2.0837	2.1	2878500	2
PF3D7_0624600.1-p1	PF3D7_0624600.1-p1	transcript=PF3D7_0624600.1	gene=PF3D7_0624600	gene_product=SNF2 helicase, putative	| transcript=PF3D7_0624600.1 | gene=PF3D7_0624600 | organism=Plasmodium_falciparum_3D7 | gene_product=SNF2 helicase, putative | transcript_product=SNF2 helicase, putative | location=Pf3D7_06_v3:999524-1007683(+) | protein_length=2719 | sequence_SO=chromos	3	3	3	315.62	2719	0	5.0249	1.4	2808800	3
PF3D7_1439900.1-p1	PF3D7_1439900.1-p1	transcript=PF3D7_1439900.1	gene=PF3D7_1439900	gene_product=triosephosphate isomerase	| transcript=PF3D7_1439900.1 | gene=PF3D7_1439900 | organism=Plasmodium_falciparum_3D7 | gene_product=triosephosphate isomerase | transcript_product=triosephosphate isomerase | location=Pf3D7_14_v3:1622576-1623612(+) | protein_length=248 | sequence_SO=chr	1	1	1	27.934	248	0.0058224	1.0795	4.8	2534000	1
PF3D7_1310700.1-p1	PF3D7_1310700.1-p1	transcript=PF3D7_1310700.1	gene=PF3D7_1310700	gene_product=RNA-binding protein, putative	| transcript=PF3D7_1310700.1 | gene=PF3D7_1310700 | organism=Plasmodium_falciparum_3D7 | gene_product=RNA-binding protein, putative | transcript_product=RNA-binding protein, putative | location=Pf3D7_13_v3:468232-468663(-) | protein_length=143 | sequence_	1	1	1	16.526	143	0.0016207	1.7972	9.1	2342900	1
PF3D7_1412700.1-p1	PF3D7_1412700.1-p1	transcript=PF3D7_1412700.1	gene=PF3D7_1412700	gene_product=AAA family ATPase, putative	| transcript=PF3D7_1412700.1 | gene=PF3D7_1412700 | organism=Plasmodium_falciparum_3D7 | gene_product=AAA family ATPase, putative | transcript_product=AAA family ATPase, putative | location=Pf3D7_14_v3:512363-516022(+) | protein_length=1219 | sequence_SO=	1	1	1	142.82	1219	0.0016129	1.7906	1.3	1873700	1

## Sheet: PfJ2_Rep_2
Protein IDs	Majority protein IDs	Transcript	Gene	Gene Product	Fasta headers	Peptides	Razor + unique peptides	Unique peptides	Mol. weight [kDa]	Sequence length	Q-value	Score	Sequence coverage [%]	MS1 Intensity	MS/MS count
PF3D7_1108700.1-p1	PF3D7_1108700.1-p1	transcript=PF3D7_1108700.1	gene=PF3D7_1108700	gene_product=heat shock protein J2	| transcript=PF3D7_1108700.1 | gene=PF3D7_1108700 | organism=Plasmodium_falciparum_3D7 | gene_product=heat shock protein J2 | transcript_product=heat shock protein J2 | location=Pf3D7_11_v3:373238-374860(-) | protein_length=540 | sequence_SO=chromosome |	34	34	34	62.376	540	0	323.31	64.8	32861000000	73
PF3D7_1408600.1-p1	PF3D7_1408600.1-p1	transcript=PF3D7_1408600.1	gene=PF3D7_1408600	gene_product=40S ribosomal protein S8e, putative	| transcript=PF3D7_1408600.1 | gene=PF3D7_1408600 | organism=Plasmodium_falciparum_3D7 | gene_product=40S ribosomal protein S8e, putative | transcript_product=40S ribosomal protein S8e, putative | location=Pf3D7_14_v3:323317-324172(+) | protein_length=218	16	16	16	25.051	218	0	323.31	61.5	26747000000	47
PF3D7_1126200.1-p1	PF3D7_1126200.1-p1	transcript=PF3D7_1126200.1	gene=PF3D7_1126200	gene_product=40S ribosomal protein S18, putative	| transcript=PF3D7_1126200.1 | gene=PF3D7_1126200 | organism=Plasmodium_falciparum_3D7 | gene_product=40S ribosomal protein S18, putative | transcript_product=40S ribosomal protein S18, putative | location=Pf3D7_11_v3:1023790-1024496(-) | protein_length=1	12	12	12	17.891	156	0	202.54	64.1	22985000000	24
PF3D7_0618300.1-p1;PF3D7_1222600.1-p1	PF3D7_0618300.1-p1	transcript=PF3D7_0618300.1	gene=PF3D7_0618300	gene_product=60S ribosomal protein L27a, putative	| transcript=PF3D7_0618300.1 | gene=PF3D7_0618300 | organism=Plasmodium_falciparum_3D7 | gene_product=60S ribosomal protein L27a, putative | transcript_product=60S ribosomal protein L27a, putative | location=Pf3D7_06_v3:768792-769456(+) | protein_length=1	13	13	13	16.722	148	0	16.462	63.5	14812000000	17
PF3D7_0516200.1-p1	PF3D7_0516200.1-p1	transcript=PF3D7_0516200.1	gene=PF3D7_0516200	gene_product=40S ribosomal protein S11	| transcript=PF3D7_0516200.1 | gene=PF3D7_0516200 | organism=Plasmodium_falciparum_3D7 | gene_product=40S ribosomal protein S11 | transcript_product=40S ribosomal protein S11 | location=Pf3D7_05_v3:675809-676614(-) | protein_length=151 | sequence_SO=chrom	9	9	9	16.076	151	0	218.34	68.9	13011000000	26
PF3D7_1105400.1-p1	PF3D7_1105400.1-p1	transcript=PF3D7_1105400.1	gene=PF3D7_1105400	gene_product=40S ribosomal protein S4, putative	| transcript=PF3D7_1105400.1 | gene=PF3D7_1105400 | organism=Plasmodium_falciparum_3D7 | gene_product=40S ribosomal protein S4, putative | transcript_product=40S ribosomal protein S4, putative | location=Pf3D7_11_v3:235597-237097(-) | protein_length=261 |	20	20	20	29.772	261	0	155.16	68.2	12340000000	40
PF3D7_0719600.1-p1	PF3D7_0719600.1-p1	transcript=PF3D7_0719600.1	gene=PF3D7_0719600	gene_product=60S ribosomal protein L11a, putative	| transcript=PF3D7_0719600.1 | gene=PF3D7_0719600 | organism=Plasmodium_falciparum_3D7 | gene_product=60S ribosomal protein L11a, putative | transcript_product=60S ribosomal protein L11a, putative | location=Pf3D7_07_v3:858742-859492(-) | protein_length=1	8	8	8	20.227	173	0	241.58	50.9	11392000000	55
PF3D7_0217800.1-p1	PF3D7_0217800.1-p1	transcript=PF3D7_0217800.1	gene=PF3D7_0217800	gene_product=40S ribosomal protein S26	| transcript=PF3D7_0217800.1 | gene=PF3D7_0217800 | organism=Plasmodium_falciparum_3D7 | gene_product=40S ribosomal protein S26 | transcript_product=40S ribosomal protein S26 | location=Pf3D7_02_v3:734272-734595(+) | protein_length=107 | sequence_SO=chrom	6	6	6	12.508	107	0	44.66	49.5	9252100000	7
PF3D7_1358800.1-p1	PF3D7_1358800.1-p1	transcript=PF3D7_1358800.1	gene=PF3D7_1358800	gene_product=40S ribosomal protein S15	| transcript=PF3D7_1358800.1 | gene=PF3D7_1358800 | organism=Plasmodium_falciparum_3D7 | gene_product=40S ribosomal protein S15 | transcript_product=40S ribosomal protein S15 | location=Pf3D7_13_v3:2331074-2331529(+) | protein_length=151 | sequence_SO=chr	9	9	9	17.25	151	0	41.818	49.7	8169800000	10
PF3D7_0312800.1-p1	PF3D7_0312800.1-p1	transcript=PF3D7_0312800.1	gene=PF3D7_0312800	gene_product=60S ribosomal protein L26, putative	| transcript=PF3D7_0312800.1 | gene=PF3D7_0312800 | organism=Plasmodium_falciparum_3D7 | gene_product=60S ribosomal protein L26, putative | transcript_product=60S ribosomal protein L26, putative | location=Pf3D7_03_v3:534239-535238(+) | protein_length=126	5	5	5	14.812	126	0	81.906	31	6699800000	11
PF3D7_1421200.1-p1	PF3D7_1421200.1-p1	transcript=PF3D7_1421200.1	gene=PF3D7_1421200	gene_product=40S ribosomal protein S25	| transcript=PF3D7_1421200.1 | gene=PF3D7_1421200 | organism=Plasmodium_falciparum_3D7 | gene_product=40S ribosomal protein S25 | transcript_product=40S ribosomal protein S25 | location=Pf3D7_14_v3:875687-876385(-) | protein_length=105 | sequence_SO=chrom	8	8	8	11.664	105	0	179.77	58.1	6240700000	19
PF3D7_1317800.1-p1	PF3D7_1317800.1-p1	transcript=PF3D7_1317800.1	gene=PF3D7_1317800	gene_product=40S ribosomal protein S19	| transcript=PF3D7_1317800.1 | gene=PF3D7_1317800 | organism=Plasmodium_falciparum_3D7 | gene_product=40S ribosomal protein S19 | transcript_product=40S ribosomal protein S19 | location=Pf3D7_13_v3:740527-741454(+) | protein_length=145 | sequence_SO=chrom	7	7	7	16.763	145	0	63.317	63.4	6034600000	20
PF3D7_1357100.1-p1;PF3D7_1357000.1-p1	PF3D7_1357100.1-p1;PF3D7_1357000.1-p1	transcript=PF3D7_1357100.1	gene=PF3D7_1357100	gene_product=elongation factor 1-alpha	| transcript=PF3D7_1357100.1 | gene=PF3D7_1357100 | organism=Plasmodium_falciparum_3D7 | gene_product=elongation factor 1-alpha | transcript_product=elongation factor 1-alpha | location=Pf3D7_13_v3:2268901-2270232(+) | protein_length=443 | sequence_SO=chr	26	26	26	48.958	443	0	323.31	61.9	5331600000	47
PF3D7_0917900.1-p1	PF3D7_0917900.1-p1	transcript=PF3D7_0917900.1	gene=PF3D7_0917900	gene_product=heat shock protein 70	| transcript=PF3D7_0917900.1 | gene=PF3D7_0917900 | organism=Plasmodium_falciparum_3D7 | gene_product=heat shock protein 70 | transcript_product=heat shock protein 70 | location=Pf3D7_09_v3:737985-740276(+) | protein_length=652 | sequence_SO=chromosome |	40	40	40	72.387	652	0	323.31	55.2	5269800000	56
PF3D7_0422400.1-p1	PF3D7_0422400.1-p1	transcript=PF3D7_0422400.1	gene=PF3D7_0422400	gene_product=40S ribosomal protein S19	| transcript=PF3D7_0422400.1 | gene=PF3D7_0422400 | organism=Plasmodium_falciparum_3D7 | gene_product=40S ribosomal protein S19 | transcript_product=40S ribosomal protein S19 | location=Pf3D7_04_v3:1026648-1027399(+) | protein_length=170 | sequence_SO=chr	15	15	15	19.722	170	0	323.31	66.5	5215100000	24
PF3D7_0617800.1-p1	PF3D7_0617800.1-p1	transcript=PF3D7_0617800.1	gene=PF3D7_0617800	gene_product=histone H2A	| transcript=PF3D7_0617800.1 | gene=PF3D7_0617800 | organism=Plasmodium_falciparum_3D7 | gene_product=histone H2A | transcript_product=histone H2A | location=Pf3D7_06_v3:748416-748814(-) | protein_length=132 | sequence_SO=chromosome | SO=protein_coding |	5	5	4	14.122	132	0	88.54	57.6	5134000000	9
PF3D7_1142500.1-p1	PF3D7_1142500.1-p1	transcript=PF3D7_1142500.1	gene=PF3D7_1142500	gene_product=60S ribosomal protein L28	| transcript=PF3D7_1142500.1 | gene=PF3D7_1142500 | organism=Plasmodium_falciparum_3D7 | gene_product=60S ribosomal protein L28 | transcript_product=60S ribosomal protein L28 | location=Pf3D7_11_v3:1705696-1706573(-) | protein_length=127 | sequence_SO=chr	8	8	8	14.407	127	0	128.35	48	5084100000	10
PF3D7_1130100.1-p1	PF3D7_1130100.1-p1	transcript=PF3D7_1130100.1	gene=PF3D7_1130100	gene_product=60S ribosomal protein L38	| transcript=PF3D7_1130100.1 | gene=PF3D7_1130100 | organism=Plasmodium_falciparum_3D7 | gene_product=60S ribosomal protein L38 | transcript_product=60S ribosomal protein L38 | location=Pf3D7_11_v3:1163094-1163357(-) | protein_length=87 | sequence_SO=chro	9	9	9	10.314	87	0	23.288	56.3	5051700000	18
PF3D7_0813900.1-p1	PF3D7_0813900.1-p1	transcript=PF3D7_0813900.1	gene=PF3D7_0813900	gene_product=40S ribosomal protein S16, putative	| transcript=PF3D7_0813900.1 | gene=PF3D7_0813900 | organism=Plasmodium_falciparum_3D7 | gene_product=40S ribosomal protein S16, putative | transcript_product=40S ribosomal protein S16, putative | location=Pf3D7_08_v3:677989-678725(-) | protein_length=144	9	9	9	16.285	144	0	127.02	50	4856800000	8
PF3D7_1460300.1-p1	PF3D7_1460300.1-p1	transcript=PF3D7_1460300.1	gene=PF3D7_1460300	gene_product=60S ribosomal protein L29, putative	| transcript=PF3D7_1460300.1 | gene=PF3D7_1460300 | organism=Plasmodium_falciparum_3D7 | gene_product=60S ribosomal protein L29, putative | transcript_product=60S ribosomal protein L29, putative | location=Pf3D7_14_v3:2459214-2459964(-) | protein_length=6	4	4	4	8.0144	67	0	6.3424	28.4	4664200000	7
PF3D7_0818900.1-p1	PF3D7_0818900.1-p1	transcript=PF3D7_0818900.1	gene=PF3D7_0818900	gene_product=heat shock protein 70	| transcript=PF3D7_0818900.1 | gene=PF3D7_0818900 | organism=Plasmodium_falciparum_3D7 | gene_product=heat shock protein 70 | transcript_product=heat shock protein 70 | location=Pf3D7_08_v3:860384-862417(+) | protein_length=677 | sequence_SO=chromosome |	32	32	28	73.914	677	0	217.68	48.2	4496400000	53
PF3D7_1117700.1-p1	PF3D7_1117700.1-p1	transcript=PF3D7_1117700.1	gene=PF3D7_1117700	gene_product=GTP-binding nuclear protein RAN/TC4	| transcript=PF3D7_1117700.1 | gene=PF3D7_1117700 | organism=Plasmodium_falciparum_3D7 | gene_product=GTP-binding nuclear protein RAN/TC4 | transcript_product=GTP-binding nuclear protein RAN/TC4 | location=Pf3D7_11_v3:670711-671515(-) | protein_length=214	16	16	16	24.875	214	0	93.168	72	4405500000	30
PF3D7_0519400.1-p1	PF3D7_0519400.1-p1	transcript=PF3D7_0519400.1	gene=PF3D7_0519400	gene_product=40S ribosomal protein S24	| transcript=PF3D7_0519400.1 | gene=PF3D7_0519400 | organism=Plasmodium_falciparum_3D7 | gene_product=40S ribosomal protein S24 | transcript_product=40S ribosomal protein S24 | location=Pf3D7_05_v3:798036-798775(-) | protein_length=133 | sequence_SO=chrom	9	9	9	15.391	133	0	78.047	43.6	4202400000	17
PF3D7_0322900.1-p1	PF3D7_0322900.1-p1	transcript=PF3D7_0322900.1	gene=PF3D7_0322900	gene_product=40S ribosomal protein S3A, putative	| transcript=PF3D7_0322900.1 | gene=PF3D7_0322900 | organism=Plasmodium_falciparum_3D7 | gene_product=40S ribosomal protein S3A, putative | transcript_product=40S ribosomal protein S3A, putative | location=Pf3D7_03_v3:965553-966502(-) | protein_length=262	24	24	24	30.047	262	0	185.56	63	4091200000	36
PF3D7_1302800.1-p1	PF3D7_1302800.1-p1	transcript=PF3D7_1302800.1	gene=PF3D7_1302800	gene_product=40S ribosomal protein S7, putative	| transcript=PF3D7_1302800.1 | gene=PF3D7_1302800 | organism=Plasmodium_falciparum_3D7 | gene_product=40S ribosomal protein S7, putative | transcript_product=40S ribosomal protein S7, putative | location=Pf3D7_13_v3:150783-151635(-) | protein_length=194 |	13	13	13	22.48	194	0	310.82	60.8	3996800000	25
PF3D7_0721600.1-p1	PF3D7_0721600.1-p1	transcript=PF3D7_0721600.1	gene=PF3D7_0721600	gene_product=40S ribosomal protein S5, putative	| transcript=PF3D7_0721600.1 | gene=PF3D7_0721600 | organism=Plasmodium_falciparum_3D7 | gene_product=40S ribosomal protein S5, putative | transcript_product=40S ribosomal protein S5, putative | location=Pf3D7_07_v3:931459-932164(-) | protein_length=195 |	12	12	12	21.863	195	0	182.39	74.4	3852200000	34
PF3D7_1242700.1-p1	PF3D7_1242700.1-p1	transcript=PF3D7_1242700.1	gene=PF3D7_1242700	gene_product=40S ribosomal protein S17, putative	| transcript=PF3D7_1242700.1 | gene=PF3D7_1242700 | organism=Plasmodium_falciparum_3D7 | gene_product=40S ribosomal protein S17, putative | transcript_product=40S ribosomal protein S17, putative | location=Pf3D7_12_v3:1803653-1804483(+) | protein_length=1	11	11	11	16.067	137	0	210.75	56.9	3774500000	22
PF3D7_1105100.1-p1	PF3D7_1105100.1-p1	transcript=PF3D7_1105100.1	gene=PF3D7_1105100	gene_product=histone H2B	| transcript=PF3D7_1105100.1 | gene=PF3D7_1105100 | organism=Plasmodium_falciparum_3D7 | gene_product=histone H2B | transcript_product=histone H2B | location=Pf3D7_11_v3:226065-226418(+) | protein_length=117 | sequence_SO=chromosome | SO=protein_coding |	13	13	12	13.125	117	0	70.753	73.5	3756600000	16
PF3D7_0316800.1-p1	PF3D7_0316800.1-p1	transcript=PF3D7_0316800.1	gene=PF3D7_0316800	gene_product=40S ribosomal protein S15A, putative	| transcript=PF3D7_0316800.1 | gene=PF3D7_0316800 | organism=Plasmodium_falciparum_3D7 | gene_product=40S ribosomal protein S15A, putative | transcript_product=40S ribosomal protein S15A, putative | location=Pf3D7_03_v3:677842-678474(+) | protein_length=1	12	12	12	14.873	130	0	69.824	77.7	3612800000	22
PF3D7_0903900.1-p1	PF3D7_0903900.1-p1	transcript=PF3D7_0903900.1	gene=PF3D7_0903900	gene_product=60S ribosomal protein L32	| transcript=PF3D7_0903900.1 | gene=PF3D7_0903900 | organism=Plasmodium_falciparum_3D7 | gene_product=60S ribosomal protein L32 | transcript_product=60S ribosomal protein L32 | location=Pf3D7_09_v3:185821-186383(+) | protein_length=131 | sequence_SO=chrom	6	6	6	15.526	131	0	143.99	42	3352800000	17
PF3D7_0210100.1-p1	PF3D7_0210100.1-p1	transcript=PF3D7_0210100.1	gene=PF3D7_0210100	gene_product=60S ribosomal protein L37ae, putative	| transcript=PF3D7_0210100.1 | gene=PF3D7_0210100 | organism=Plasmodium_falciparum_3D7 | gene_product=60S ribosomal protein L37ae, putative | transcript_product=60S ribosomal protein L37ae, putative | location=Pf3D7_02_v3:412275-412859(+) | protein_length	6	6	6	10.799	96	0	13.949	44.8	3216100000	13
PF3D7_1342000.1-p1	PF3D7_1342000.1-p1	transcript=PF3D7_1342000.1	gene=PF3D7_1342000	gene_product=40S ribosomal protein S6	| transcript=PF3D7_1342000.1 | gene=PF3D7_1342000 | organism=Plasmodium_falciparum_3D7 | gene_product=40S ribosomal protein S6 | transcript_product=40S ribosomal protein S6 | location=Pf3D7_13_v3:1653211-1654131(-) | protein_length=306 | sequence_SO=chrom	15	15	15	35.384	306	0	317.13	35.3	3035000000	20
PF3D7_1323400.1-p1	PF3D7_1323400.1-p1	transcript=PF3D7_1323400.1	gene=PF3D7_1323400	gene_product=60S ribosomal protein L23	| transcript=PF3D7_1323400.1 | gene=PF3D7_1323400 | organism=Plasmodium_falciparum_3D7 | gene_product=60S ribosomal protein L23 | transcript_product=60S ribosomal protein L23 | location=Pf3D7_13_v3:971847-973036(-) | protein_length=190 | sequence_SO=chrom	12	12	12	22.092	190	0	269.89	41.1	3032400000	17
PF3D7_0705700.1-p1	PF3D7_0705700.1-p1	transcript=PF3D7_0705700.1	gene=PF3D7_0705700	gene_product=40S ribosomal protein S29, putative	| transcript=PF3D7_0705700.1 | gene=PF3D7_0705700 | organism=Plasmodium_falciparum_3D7 | gene_product=40S ribosomal protein S29, putative | transcript_product=40S ribosomal protein S29, putative | location=Pf3D7_07_v3:285472-286166(-) | protein_length=54	4	4	4	6.4156	54	0	5.3922	48.1	2885300000	7
PF3D7_0317600.1-p1	PF3D7_0317600.1-p1	transcript=PF3D7_0317600.1	gene=PF3D7_0317600	gene_product=40S ribosomal protein S11, putative	| transcript=PF3D7_0317600.1 | gene=PF3D7_0317600 | organism=Plasmodium_falciparum_3D7 | gene_product=40S ribosomal protein S11, putative | transcript_product=40S ribosomal protein S11, putative | location=Pf3D7_03_v3:725015-726130(+) | protein_length=161	13	13	13	18.76	161	0	111.99	61.5	2303600000	13
PF3D7_1465900.1-p1	PF3D7_1465900.1-p1	transcript=PF3D7_1465900.1	gene=PF3D7_1465900	gene_product=40S ribosomal protein S3	| transcript=PF3D7_1465900.1 | gene=PF3D7_1465900 | organism=Plasmodium_falciparum_3D7 | gene_product=40S ribosomal protein S3 | transcript_product=40S ribosomal protein S3 | location=Pf3D7_14_v3:2684141-2685534(+) | protein_length=221 | sequence_SO=chrom	14	14	14	24.668	221	0	100.55	63.3	2270000000	18
PF3D7_0516900.1-p1	PF3D7_0516900.1-p1	transcript=PF3D7_0516900.1	gene=PF3D7_0516900	gene_product=60S ribosomal protein L2	| transcript=PF3D7_0516900.1 | gene=PF3D7_0516900 | organism=Plasmodium_falciparum_3D7 | gene_product=60S ribosomal protein L2 | transcript_product=60S ribosomal protein L2 | location=Pf3D7_05_v3:712762-713772(-) | protein_length=260 | sequence_SO=chromos	13	13	13	27.999	260	0	126.84	53.5	2245000000	24
PF3D7_1426000.1-p1	PF3D7_1426000.1-p1	transcript=PF3D7_1426000.1	gene=PF3D7_1426000	gene_product=60S ribosomal protein L21	| transcript=PF3D7_1426000.1 | gene=PF3D7_1426000 | organism=Plasmodium_falciparum_3D7 | gene_product=60S ribosomal protein L21 | transcript_product=60S ribosomal protein L21 | location=Pf3D7_14_v3:1016133-1016618(-) | protein_length=161 | sequence_SO=chr	12	12	12	18.795	161	0	168.29	54	2079400000	12
PF3D7_0611700.1-p1	PF3D7_0611700.1-p1	transcript=PF3D7_0611700.1	gene=PF3D7_0611700	gene_product=60S ribosomal protein L39	| transcript=PF3D7_0611700.1 | gene=PF3D7_0611700 | organism=Plasmodium_falciparum_3D7 | gene_product=60S ribosomal protein L39 | transcript_product=60S ribosomal protein L39 | location=Pf3D7_06_v3:488579-489287(-) | protein_length=51 | sequence_SO=chromo	2	2	2	6.5187	51	0	3.059	21.6	1921100000	3
PF3D7_0219200.1-p1	PF3D7_0219200.1-p1	transcript=PF3D7_0219200.1	gene=PF3D7_0219200	gene_product=40S ribosomal protein S30	| transcript=PF3D7_0219200.1 | gene=PF3D7_0219200 | organism=Plasmodium_falciparum_3D7 | gene_product=40S ribosomal protein S30 | transcript_product=40S ribosomal protein S30 | location=Pf3D7_02_v3:772316-772690(+) | protein_length=58 | sequence_SO=chromo	4	4	4	6.4876	58	0	3.8259	27.6	1871800000	4
PF3D7_0306900.1-p1	PF3D7_0306900.1-p1	transcript=PF3D7_0306900.1	gene=PF3D7_0306900	gene_product=40S ribosomal protein S23, putative	| transcript=PF3D7_0306900.1 | gene=PF3D7_0306900 | organism=Plasmodium_falciparum_3D7 | gene_product=40S ribosomal protein S23, putative | transcript_product=40S ribosomal protein S23, putative | location=Pf3D7_03_v3:310652-311805(+) | protein_length=145	5	5	5	16.13	145	0	53.536	37.9	1789400000	8
PF3D7_0520000.1-p1	PF3D7_0520000.1-p1	transcript=PF3D7_0520000.1	gene=PF3D7_0520000	gene_product=40S ribosomal protein S9, putative	| transcript=PF3D7_0520000.1 | gene=PF3D7_0520000 | organism=Plasmodium_falciparum_3D7 | gene_product=40S ribosomal protein S9, putative | transcript_product=40S ribosomal protein S9, putative | location=Pf3D7_05_v3:828953-829883(+) | protein_length=189 |	9	9	9	22.123	189	0	56.122	43.9	1780400000	12
PF3D7_0706400.1-p1	PF3D7_0706400.1-p1	transcript=PF3D7_0706400.1	gene=PF3D7_0706400	gene_product=60S ribosomal protein L37	| transcript=PF3D7_0706400.1 | gene=PF3D7_0706400 | organism=Plasmodium_falciparum_3D7 | gene_product=60S ribosomal protein L37 | transcript_product=60S ribosomal protein L37 | location=Pf3D7_07_v3:306855-307133(-) | protein_length=92 | sequence_SO=chromo	6	6	6	10.539	92	0	7.5946	46.7	1726000000	5
PF3D7_1451900.1-p1	PF3D7_1451900.1-p1	transcript=PF3D7_1451900.1	gene=PF3D7_1451900	gene_product=ribosome biogenesis protein TSR1, putative	| transcript=PF3D7_1451900.1 | gene=PF3D7_1451900 | organism=Plasmodium_falciparum_3D7 | gene_product=ribosome biogenesis protein TSR1, putative | transcript_product=ribosome biogenesis protein TSR1, putative | location=Pf3D7_14_v3:2128168-2131257(-) | pr	40	40	40	120.67	1029	0	235.88	42.5	1722800000	51
PF3D7_1027300.1-p1	PF3D7_1027300.1-p1	transcript=PF3D7_1027300.1	gene=PF3D7_1027300	gene_product=peroxiredoxin	| transcript=PF3D7_1027300.1 | gene=PF3D7_1027300 | organism=Plasmodium_falciparum_3D7 | gene_product=peroxiredoxin | transcript_product=peroxiredoxin | location=Pf3D7_10_v3:1140589-1142602(-) | protein_length=393 | sequence_SO=chromosome | SO=protein_cod	14	14	14	43.929	393	0	323.31	35.1	1703100000	16
PF3D7_0517000.1-p1	PF3D7_0517000.1-p1	transcript=PF3D7_0517000.1	gene=PF3D7_0517000	gene_product=60S ribosomal protein L12, putative	| transcript=PF3D7_0517000.1 | gene=PF3D7_0517000 | organism=Plasmodium_falciparum_3D7 | gene_product=60S ribosomal protein L12, putative | transcript_product=60S ribosomal protein L12, putative | location=Pf3D7_05_v3:715765-716675(-) | protein_length=165	10	10	10	18.112	165	0	86.024	66.7	1693100000	19
PF3D7_1124900.1-p1;REV__PF3D7_1359900.1-p1	PF3D7_1124900.1-p1	transcript=PF3D7_1124900.1	gene=PF3D7_1124900	gene_product=60S ribosomal protein L35, putative	| transcript=PF3D7_1124900.1 | gene=PF3D7_1124900 | organism=Plasmodium_falciparum_3D7 | gene_product=60S ribosomal protein L35, putative | transcript_product=60S ribosomal protein L35, putative | location=Pf3D7_11_v3:981945-983086(+) | protein_length=124	11	11	11	14.748	124	0	94.533	44.4	1576300000	19
PF3D7_1424100.1-p1	PF3D7_1424100.1-p1	transcript=PF3D7_1424100.1	gene=PF3D7_1424100	gene_product=60S ribosomal protein L5, putative	| transcript=PF3D7_1424100.1 | gene=PF3D7_1424100 | organism=Plasmodium_falciparum_3D7 | gene_product=60S ribosomal protein L5, putative | transcript_product=60S ribosomal protein L5, putative | location=Pf3D7_14_v3:973853-975543(-) | protein_length=294 |	16	16	16	33.998	294	0	323.31	52.7	1571300000	23
PF3D7_1331800.1-p1	PF3D7_1331800.1-p1	transcript=PF3D7_1331800.1	gene=PF3D7_1331800	gene_product=60S ribosomal protein L23, putative	| transcript=PF3D7_1331800.1 | gene=PF3D7_1331800 | organism=Plasmodium_falciparum_3D7 | gene_product=60S ribosomal protein L23, putative | transcript_product=60S ribosomal protein L23, putative | location=Pf3D7_13_v3:1324012-1324802(+) | protein_length=1	7	7	7	14.993	139	0	323.31	69.8	1442600000	16
PF3D7_0629200.1-p1	PF3D7_0629200.1-p1	transcript=PF3D7_0629200.1	gene=PF3D7_0629200	gene_product=DnaJ protein, putative	| transcript=PF3D7_0629200.1 | gene=PF3D7_0629200 | organism=Plasmodium_falciparum_3D7 | gene_product=DnaJ protein, putative | transcript_product=DnaJ protein, putative | location=Pf3D7_06_v3:1199853-1200995(-) | protein_length=380 | sequence_SO=chromosom	15	15	15	44.669	380	0	269.81	40	1337100000	20
PF3D7_1447000.1-p1;PF3D7_1219000.1-p1	PF3D7_1447000.1-p1	transcript=PF3D7_1447000.1	gene=PF3D7_1447000	gene_product=40S ribosomal protein S5	| transcript=PF3D7_1447000.1 | gene=PF3D7_1447000 | organism=Plasmodium_falciparum_3D7 | gene_product=40S ribosomal protein S5 | transcript_product=40S ribosomal protein S5 | location=Pf3D7_14_v3:1929931-1931379(+) | protein_length=272 | sequence_SO=chrom	16	16	16	29.957	272	0	69.807	59.2	1223300000	19
PF3D7_1414300.1-p1	PF3D7_1414300.1-p1	transcript=PF3D7_1414300.1	gene=PF3D7_1414300	gene_product=60S ribosomal protein L10, putative	| transcript=PF3D7_1414300.1 | gene=PF3D7_1414300 | organism=Plasmodium_falciparum_3D7 | gene_product=60S ribosomal protein L10, putative | transcript_product=60S ribosomal protein L10, putative | location=Pf3D7_14_v3:570802-571461(+) | protein_length=219	13	13	13	25.216	219	0	62.139	53.4	1179400000	15
PF3D7_0702200.1-p1	PF3D7_0702200.1-p1	transcript=PF3D7_0702200.1	gene=PF3D7_0702200	gene_product=lysophospholipase, putative	| transcript=PF3D7_0702200.1 | gene=PF3D7_0702200 | organism=Plasmodium_falciparum_3D7 | gene_product=lysophospholipase, putative | transcript_product=lysophospholipase, putative | location=Pf3D7_07_v3:91867-93141(-) | protein_length=424 | sequence_SO=chr	1	1	1	49.242	424	0.0098177	0.87011	1.7	1157300000	1
PF3D7_0507100.1-p1	PF3D7_0507100.1-p1	transcript=PF3D7_0507100.1	gene=PF3D7_0507100	gene_product=60S ribosomal protein L4	| transcript=PF3D7_0507100.1 | gene=PF3D7_0507100 | organism=Plasmodium_falciparum_3D7 | gene_product=60S ribosomal protein L4 | transcript_product=60S ribosomal protein L4 | location=Pf3D7_05_v3:294668-295903(-) | protein_length=411 | sequence_SO=chromos	18	18	18	46.211	411	0	139.01	49.1	967310000	21
PF3D7_1110400.1-p1	PF3D7_1110400.1-p1	transcript=PF3D7_1110400.1	gene=PF3D7_1110400	gene_product=RNA-binding protein, putative	| transcript=PF3D7_1110400.1 | gene=PF3D7_1110400 | organism=Plasmodium_falciparum_3D7 | gene_product=RNA-binding protein, putative | transcript_product=RNA-binding protein, putative | location=Pf3D7_11_v3:414797-419556(+) | protein_length=1483 | sequence	29	29	29	173.92	1483	0	323.31	20	959410000	27
PF3D7_1462800.1-p1	PF3D7_1462800.1-p1	transcript=PF3D7_1462800.1	gene=PF3D7_1462800	gene_product=glyceraldehyde-3-phosphate dehydrogenase	| transcript=PF3D7_1462800.1 | gene=PF3D7_1462800 | organism=Plasmodium_falciparum_3D7 | gene_product=glyceraldehyde-3-phosphate dehydrogenase | transcript_product=glyceraldehyde-3-phosphate dehydrogenase | location=Pf3D7_14_v3:2559098-2560347(+) | protei	20	20	20	36.635	337	0	286.4	78.9	945230000	25
PF3D7_1027800.1-p1	PF3D7_1027800.1-p1	transcript=PF3D7_1027800.1	gene=PF3D7_1027800	gene_product=60S ribosomal protein L3	| transcript=PF3D7_1027800.1 | gene=PF3D7_1027800 | organism=Plasmodium_falciparum_3D7 | gene_product=60S ribosomal protein L3 | transcript_product=60S ribosomal protein L3 | location=Pf3D7_10_v3:1153271-1154431(-) | protein_length=386 | sequence_SO=chrom	19	19	19	44.22	386	0	172.34	52.8	943160000	24
PF3D7_1323100.1-p1	PF3D7_1323100.1-p1	transcript=PF3D7_1323100.1	gene=PF3D7_1323100	gene_product=60S ribosomal protein L6, putative	| transcript=PF3D7_1323100.1 | gene=PF3D7_1323100 | organism=Plasmodium_falciparum_3D7 | gene_product=60S ribosomal protein L6, putative | transcript_product=60S ribosomal protein L6, putative | location=Pf3D7_13_v3:965486-966280(-) | protein_length=190 |	12	12	12	21.601	190	0	123.64	66.3	929420000	15
PF3D7_1408800.1-p1	PF3D7_1408800.1-p1	transcript=PF3D7_1408800.1	gene=PF3D7_1408800	gene_product=conserved Plasmodium protein, unknown function	| transcript=PF3D7_1408800.1 | gene=PF3D7_1408800 | organism=Plasmodium_falciparum_3D7 | gene_product=conserved Plasmodium protein, unknown function | transcript_product=conserved Plasmodium protein, unknown function | location=Pf3D7_14_v3:349359-350415(+	1	1	1	34.894	297	0.0016	1.7327	3	911710000	1
PF3D7_1105000.1-p1	PF3D7_1105000.1-p1	transcript=PF3D7_1105000.1	gene=PF3D7_1105000	gene_product=histone H4	| transcript=PF3D7_1105000.1 | gene=PF3D7_1105000 | organism=Plasmodium_falciparum_3D7 | gene_product=histone H4 | transcript_product=histone H4 | location=Pf3D7_11_v3:221818-222129(-) | protein_length=103 | sequence_SO=chromosome | SO=protein_coding | is	6	6	6	11.455	103	0	18.673	51.5	883530000	12
PF3D7_1351400.1-p1	PF3D7_1351400.1-p1	transcript=PF3D7_1351400.1	gene=PF3D7_1351400	gene_product=60S ribosomal protein L17, putative	| transcript=PF3D7_1351400.1 | gene=PF3D7_1351400 | organism=Plasmodium_falciparum_3D7 | gene_product=60S ribosomal protein L17, putative | transcript_product=60S ribosomal protein L17, putative | location=Pf3D7_13_v3:2052108-2053384(+) | protein_length=2	13	13	13	23.414	203	0	205.71	50.2	863200000	9
PF3D7_0503800.1-p1	PF3D7_0503800.1-p1	transcript=PF3D7_0503800.1	gene=PF3D7_0503800	gene_product=60S ribosomal protein L31	| transcript=PF3D7_0503800.1 | gene=PF3D7_0503800 | organism=Plasmodium_falciparum_3D7 | gene_product=60S ribosomal protein L31 | transcript_product=60S ribosomal protein L31 | location=Pf3D7_05_v3:151422-152384(-) | protein_length=120 | sequence_SO=chrom	6	6	6	14.065	120	0	28.073	40	810800000	7
PF3D7_1003500.1-p1	PF3D7_1003500.1-p1	transcript=PF3D7_1003500.1	gene=PF3D7_1003500	gene_product=40S ribosomal protein S20e, putative	| transcript=PF3D7_1003500.1 | gene=PF3D7_1003500 | organism=Plasmodium_falciparum_3D7 | gene_product=40S ribosomal protein S20e, putative | transcript_product=40S ribosomal protein S20e, putative | location=Pf3D7_10_v3:160316-160962(-) | protein_length=1	7	7	7	13.513	118	0	18.887	33.1	806550000	5
PF3D7_1424400.1-p1	PF3D7_1424400.1-p1	transcript=PF3D7_1424400.1	gene=PF3D7_1424400	gene_product=60S ribosomal protein L7-3, putative	| transcript=PF3D7_1424400.1 | gene=PF3D7_1424400 | organism=Plasmodium_falciparum_3D7 | gene_product=60S ribosomal protein L7-3, putative | transcript_product=60S ribosomal protein L7-3, putative | location=Pf3D7_14_v3:977908-979166(+) | protein_length=2	11	11	11	32.681	283	0	34.984	38.2	803240000	16
PF3D7_1309100.1-p1	PF3D7_1309100.1-p1	transcript=PF3D7_1309100.1	gene=PF3D7_1309100	gene_product=60S ribosomal protein L24, putative	| transcript=PF3D7_1309100.1 | gene=PF3D7_1309100 | organism=Plasmodium_falciparum_3D7 | gene_product=60S ribosomal protein L24, putative | transcript_product=60S ribosomal protein L24, putative | location=Pf3D7_13_v3:418820-420121(+) | protein_length=162	6	6	6	19.245	162	0	41.975	33.3	801370000	6
PF3D7_0519700.1-p1	PF3D7_0519700.1-p1	transcript=PF3D7_0519700.1	gene=PF3D7_0519700	gene_product=FoP domain-containing protein, putative	| transcript=PF3D7_0519700.1 | gene=PF3D7_0519700 | organism=Plasmodium_falciparum_3D7 | gene_product=FoP domain-containing protein, putative | transcript_product=FoP domain-containing protein, putative | location=Pf3D7_05_v3:817066-819139(+) | protein_le	11	11	11	22.734	192	0	68.493	47.4	793150000	12
PF3D7_1338200.1-p1	PF3D7_1338200.1-p1	transcript=PF3D7_1338200.1	gene=PF3D7_1338200	gene_product=60S ribosomal protein L6-2, putative	| transcript=PF3D7_1338200.1 | gene=PF3D7_1338200 | organism=Plasmodium_falciparum_3D7 | gene_product=60S ribosomal protein L6-2, putative | transcript_product=60S ribosomal protein L6-2, putative | location=Pf3D7_13_v3:1545070-1545735(-) | protein_length	10	10	10	25.532	221	0	81.312	48.9	782580000	17
PF3D7_0821700.1-p1	PF3D7_0821700.1-p1	transcript=PF3D7_0821700.1	gene=PF3D7_0821700	gene_product=60S ribosomal protein L22, putative	| transcript=PF3D7_0821700.1 | gene=PF3D7_0821700 | organism=Plasmodium_falciparum_3D7 | gene_product=60S ribosomal protein L22, putative | transcript_product=60S ribosomal protein L22, putative | location=Pf3D7_08_v3:973586-974267(+) | protein_length=139	4	4	4	16.382	139	0	75.063	31.7	782380000	10
PF3D7_1341300.1-p1	PF3D7_1341300.1-p1	transcript=PF3D7_1341300.1	gene=PF3D7_1341300	gene_product=60S ribosomal protein L18-2, putative	| transcript=PF3D7_1341300.1 | gene=PF3D7_1341300 | organism=Plasmodium_falciparum_3D7 | gene_product=60S ribosomal protein L18-2, putative | transcript_product=60S ribosomal protein L18-2, putative | location=Pf3D7_13_v3:1636556-1637833(+) | protein_leng	9	9	9	21.453	187	0	154.37	38.5	763370000	15
PF3D7_1130200.1-p1	PF3D7_1130200.1-p1	transcript=PF3D7_1130200.1	gene=PF3D7_1130200	gene_product=60S ribosomal protein P0	| transcript=PF3D7_1130200.1 | gene=PF3D7_1130200 | organism=Plasmodium_falciparum_3D7 | gene_product=60S ribosomal protein P0 | transcript_product=60S ribosomal protein P0 | location=Pf3D7_11_v3:1165221-1166171(+) | protein_length=316 | sequence_SO=chrom	14	14	14	34.967	316	0	175.84	61.7	757620000	19
PF3D7_0511500.1-p1	PF3D7_0511500.1-p1	transcript=PF3D7_0511500.1	gene=PF3D7_0511500	gene_product=RNA pseudouridylate synthase, putative	| transcript=PF3D7_0511500.1 | gene=PF3D7_0511500 | organism=Plasmodium_falciparum_3D7 | gene_product=RNA pseudouridylate synthase, putative | transcript_product=RNA pseudouridylate synthase, putative | location=Pf3D7_05_v3:486602-516787(+) | protein_leng	3	3	3	1187.6	10061	0	10.9	0.4	752330000	1
PF3D7_1365900.1-p1;PF3D7_1211800.1-p1	PF3D7_1365900.1-p1;PF3D7_1211800.1-p1	transcript=PF3D7_1365900.1	gene=PF3D7_1365900	gene_product=ubiquitin-60S ribosomal protein L40	| transcript=PF3D7_1365900.1 | gene=PF3D7_1365900 | organism=Plasmodium_falciparum_3D7 | gene_product=ubiquitin-60S ribosomal protein L40 | transcript_product=ubiquitin-60S ribosomal protein L40 | location=Pf3D7_13_v3:2632534-2633260(-) | protein_length=1	4	4	4	14.617	128	0	70.21	32	660060000	4
PF3D7_0814000.1-p1	PF3D7_0814000.1-p1	transcript=PF3D7_0814000.1	gene=PF3D7_0814000	gene_product=60S ribosomal protein L13-2, putative	| transcript=PF3D7_0814000.1 | gene=PF3D7_0814000 | organism=Plasmodium_falciparum_3D7 | gene_product=60S ribosomal protein L13-2, putative | transcript_product=60S ribosomal protein L13-2, putative | location=Pf3D7_08_v3:680957-681809(+) | protein_length	10	10	10	25.441	215	0	49.571	35.3	629440000	12
PF3D7_1341200.1-p1	PF3D7_1341200.1-p1	transcript=PF3D7_1341200.1	gene=PF3D7_1341200	gene_product=60S ribosomal protein L18, putative	| transcript=PF3D7_1341200.1 | gene=PF3D7_1341200 | organism=Plasmodium_falciparum_3D7 | gene_product=60S ribosomal protein L18, putative | transcript_product=60S ribosomal protein L18, putative | location=Pf3D7_13_v3:1633860-1634530(-) | protein_length=1	10	10	10	21.746	184	0	66.95	47.8	597230000	13
PF3D7_0309600.1-p1	PF3D7_0309600.1-p1	transcript=PF3D7_0309600.1	gene=PF3D7_0309600	gene_product=60S acidic ribosomal protein P2	| transcript=PF3D7_0309600.1 | gene=PF3D7_0309600 | organism=Plasmodium_falciparum_3D7 | gene_product=60S acidic ribosomal protein P2 | transcript_product=60S acidic ribosomal protein P2 | location=Pf3D7_03_v3:407980-408318(+) | protein_length=112 | seque	8	8	8	11.948	112	0	266.82	85.7	578490000	14
PF3D7_1010600.1-p1	PF3D7_1010600.1-p1	transcript=PF3D7_1010600.1	gene=PF3D7_1010600	gene_product=eukaryotic translation initiation factor 2 subunit beta	| transcript=PF3D7_1010600.1 | gene=PF3D7_1010600 | organism=Plasmodium_falciparum_3D7 | gene_product=eukaryotic translation initiation factor 2 subunit beta | transcript_product=eukaryotic translation initiation factor 2 subunit beta | location=Pf3D7_10_	17	17	17	25.322	222	0	93.129	72.1	569210000	19
PF3D7_1010700.1-p1	PF3D7_1010700.1-p1	transcript=PF3D7_1010700.1	gene=PF3D7_1010700	gene_product=dolichyl-phosphate-mannose--protein mannosyltransferase, putative	| transcript=PF3D7_1010700.1 | gene=PF3D7_1010700 | organism=Plasmodium_falciparum_3D7 | gene_product=dolichyl-phosphate-mannose--protein mannosyltransferase, putative | transcript_product=dolichyl-phosphate-mannose--protein mannosyltransferase, putative	8	8	8	25.678	223	0	144.85	43	557010000	11
PF3D7_0617900.1-p1	PF3D7_0617900.1-p1	transcript=PF3D7_0617900.1	gene=PF3D7_0617900	gene_product=histone H3 variant	| transcript=PF3D7_0617900.1 | gene=PF3D7_0617900 | organism=Plasmodium_falciparum_3D7 | gene_product=histone H3 variant | transcript_product=histone H3 variant | location=Pf3D7_06_v3:754395-754805(+) | protein_length=136 | sequence_SO=chromosome | SO=pro	4	4	2	15.441	136	0	18.064	40.4	551540000	6
PF3D7_0307200.1-p1	PF3D7_0307200.1-p1	transcript=PF3D7_0307200.1	gene=PF3D7_0307200	gene_product=60S ribosomal protein L7, putative	| transcript=PF3D7_0307200.1 | gene=PF3D7_0307200 | organism=Plasmodium_falciparum_3D7 | gene_product=60S ribosomal protein L7, putative | transcript_product=60S ribosomal protein L7, putative | location=Pf3D7_03_v3:314976-316236(-) | protein_length=257 |	15	15	15	30.523	257	0	45.488	46.3	546880000	14
PF3D7_0320800.1-p1;PF3D7_1345400.1-p1	PF3D7_0320800.1-p1	transcript=PF3D7_0320800.1	gene=PF3D7_0320800	gene_product=ATP-dependent RNA helicase DDX6	| transcript=PF3D7_0320800.1 | gene=PF3D7_0320800 | organism=Plasmodium_falciparum_3D7 | gene_product=ATP-dependent RNA helicase DDX6 | transcript_product=ATP-dependent RNA helicase DDX6 | location=Pf3D7_03_v3:870817-872342(+) | protein_length=433 | seque	19	19	19	49.413	433	0	101.13	54	540650000	27
PF3D7_0614500.1-p1	PF3D7_0614500.1-p1	transcript=PF3D7_0614500.1	gene=PF3D7_0614500	gene_product=60S ribosomal protein L19	| transcript=PF3D7_0614500.1 | gene=PF3D7_0614500 | organism=Plasmodium_falciparum_3D7 | gene_product=60S ribosomal protein L19 | transcript_product=60S ribosomal protein L19 | location=Pf3D7_06_v3:606142-607259(-) | protein_length=182 | sequence_SO=chrom	7	7	7	21.58	182	0	46.818	28.6	532640000	5
PF3D7_0818200.1-p1	PF3D7_0818200.1-p1	transcript=PF3D7_0818200.1	gene=PF3D7_0818200	gene_product=14-3-3 protein	| transcript=PF3D7_0818200.1 | gene=PF3D7_0818200 | organism=Plasmodium_falciparum_3D7 | gene_product=14-3-3 protein | transcript_product=14-3-3 protein | location=Pf3D7_08_v3:830006-831454(+) | protein_length=262 | sequence_SO=chromosome | SO=protein_cod	13	13	13	30.192	262	0	95.367	56.9	528410000	17
PF3D7_0500800.1-p1	PF3D7_0500800.1-p1	transcript=PF3D7_0500800.1	gene=PF3D7_0500800	gene_product=mature parasite-infected erythrocyte surface antigen	| transcript=PF3D7_0500800.1 | gene=PF3D7_0500800 | organism=Plasmodium_falciparum_3D7 | gene_product=mature parasite-infected erythrocyte surface antigen | transcript_product=mature parasite-infected erythrocyte surface antigen | location=Pf3D7_05_v3:433	25	25	25	168.29	1434	0	212.36	25.6	518460000	22
PF3D7_1246200.1-p1	PF3D7_1246200.1-p1	transcript=PF3D7_1246200.1	gene=PF3D7_1246200	gene_product=actin I	| transcript=PF3D7_1246200.1 | gene=PF3D7_1246200 | organism=Plasmodium_falciparum_3D7 | gene_product=actin I | transcript_product=actin I | location=Pf3D7_12_v3:1920784-1921914(+) | protein_length=376 | sequence_SO=chromosome | SO=protein_coding | is_pse	17	17	16	41.87	376	0	322.08	54	510400000	19
PF3D7_0714000.1-p1	PF3D7_0714000.1-p1	transcript=PF3D7_0714000.1	gene=PF3D7_0714000	gene_product=histone H2B variant	| transcript=PF3D7_0714000.1 | gene=PF3D7_0714000 | organism=Plasmodium_falciparum_3D7 | gene_product=histone H2B variant | transcript_product=histone H2B variant | location=Pf3D7_07_v3:643101-643472(-) | protein_length=123 | sequence_SO=chromosome | SO=p	8	7	7	13.763	123	0	45.77	54.5	495920000	9
PF3D7_1437900.1-p1	PF3D7_1437900.1-p1	transcript=PF3D7_1437900.1	gene=PF3D7_1437900	gene_product=HSP40, subfamily A	| transcript=PF3D7_1437900.1 | gene=PF3D7_1437900 | organism=Plasmodium_falciparum_3D7 | gene_product=HSP40, subfamily A | transcript_product=HSP40, subfamily A | location=Pf3D7_14_v3:1533329-1534947(+) | protein_length=424 | sequence_SO=chromosome | SO=p	13	13	13	48.469	424	0	114.57	43.4	494290000	19
PF3D7_1402500.1-p1	PF3D7_1402500.1-p1	transcript=PF3D7_1402500.1	gene=PF3D7_1402500	gene_product=ribosomal protein S27a, putative	| transcript=PF3D7_1402500.1 | gene=PF3D7_1402500 | organism=Plasmodium_falciparum_3D7 | gene_product=ribosomal protein S27a, putative | transcript_product=ribosomal protein S27a, putative | location=Pf3D7_14_v3:92264-93537(-) | protein_length=149 | seque	4	4	4	17.399	149	0	14.609	20.1	493440000	10
PF3D7_0202000.1-p1	PF3D7_0202000.1-p1	transcript=PF3D7_0202000.1	gene=PF3D7_0202000	gene_product=knob-associated histidine-rich protein	| transcript=PF3D7_0202000.1 | gene=PF3D7_0202000 | organism=Plasmodium_falciparum_3D7 | gene_product=knob-associated histidine-rich protein | transcript_product=knob-associated histidine-rich protein | location=Pf3D7_02_v3:103385-105796(-) | protein_leng	12	12	12	71.302	654	0	44.137	28.6	483320000	16
PF3D7_1103100.1-p1	PF3D7_1103100.1-p1	transcript=PF3D7_1103100.1	gene=PF3D7_1103100	gene_product=60S acidic ribosomal protein P1, putative	| transcript=PF3D7_1103100.1 | gene=PF3D7_1103100 | organism=Plasmodium_falciparum_3D7 | gene_product=60S acidic ribosomal protein P1, putative | transcript_product=60S acidic ribosomal protein P1, putative | location=Pf3D7_11_v3:140048-140801(-) | protei	5	5	5	13.014	118	0	68.325	72.9	464100000	7
PF3D7_0304400.1-p1	PF3D7_0304400.1-p1	transcript=PF3D7_0304400.1	gene=PF3D7_0304400	gene_product=60S ribosomal protein L44	| transcript=PF3D7_0304400.1 | gene=PF3D7_0304400 | organism=Plasmodium_falciparum_3D7 | gene_product=60S ribosomal protein L44 | transcript_product=60S ribosomal protein L44 | location=Pf3D7_03_v3:217941-218489(+) | protein_length=104 | sequence_SO=chrom	4	4	4	12.157	104	0	4.4569	25	454710000	4
PF3D7_1431700.1-p1	PF3D7_1431700.1-p1	transcript=PF3D7_1431700.1	gene=PF3D7_1431700	gene_product=60S ribosomal protein L14, putative	| transcript=PF3D7_1431700.1 | gene=PF3D7_1431700 | organism=Plasmodium_falciparum_3D7 | gene_product=60S ribosomal protein L14, putative | transcript_product=60S ribosomal protein L14, putative | location=Pf3D7_14_v3:1247030-1247950(+) | protein_length=1	7	7	7	19.297	165	0	9.891	44.2	448690000	7
PF3D7_1004000.1-p1	PF3D7_1004000.1-p1	transcript=PF3D7_1004000.1	gene=PF3D7_1004000	gene_product=60S ribosomal protein L13, putative	| transcript=PF3D7_1004000.1 | gene=PF3D7_1004000 | organism=Plasmodium_falciparum_3D7 | gene_product=60S ribosomal protein L13, putative | transcript_product=60S ribosomal protein L13, putative | location=Pf3D7_10_v3:179344-180226(-) | protein_length=202	13	13	13	23.754	202	0	13.399	51.5	427050000	15
PF3D7_1460700.1-p1	PF3D7_1460700.1-p1	transcript=PF3D7_1460700.1	gene=PF3D7_1460700	gene_product=60S ribosomal protein L27	| transcript=PF3D7_1460700.1 | gene=PF3D7_1460700 | organism=Plasmodium_falciparum_3D7 | gene_product=60S ribosomal protein L27 | transcript_product=60S ribosomal protein L27 | location=Pf3D7_14_v3:2475501-2476473(-) | protein_length=146 | sequence_SO=chr	6	6	6	16.745	146	0	21.842	43.8	406340000	6
PF3D7_1114200.1-p1	PF3D7_1114200.1-p1	transcript=PF3D7_1114200.1	gene=PF3D7_1114200	gene_product=GTPase-activating protein, putative	| transcript=PF3D7_1114200.1 | gene=PF3D7_1114200 | organism=Plasmodium_falciparum_3D7 | gene_product=GTPase-activating protein, putative | transcript_product=GTPase-activating protein, putative | location=Pf3D7_11_v3:542330-544765(-) | protein_length=373	10	10	10	44.607	373	0	24.493	29.5	391400000	13
PF3D7_0817900.1-p1	PF3D7_0817900.1-p1	transcript=PF3D7_0817900.1	gene=PF3D7_0817900	gene_product=high mobility group protein B2	| transcript=PF3D7_0817900.1 | gene=PF3D7_0817900 | organism=Plasmodium_falciparum_3D7 | gene_product=high mobility group protein B2 | transcript_product=high mobility group protein B2 | location=Pf3D7_08_v3:816803-817102(-) | protein_length=99 | sequence	5	5	5	11.534	99	0	18.632	39.4	385680000	7
PF3D7_0320900.1-p1	PF3D7_0320900.1-p1	transcript=PF3D7_0320900.1	gene=PF3D7_0320900	gene_product=histone H2A.Z	| transcript=PF3D7_0320900.1 | gene=PF3D7_0320900 | organism=Plasmodium_falciparum_3D7 | gene_product=histone H2A.Z | transcript_product=histone H2A.Z | location=Pf3D7_03_v3:875213-876295(+) | protein_length=158 | sequence_SO=chromosome | SO=protein_codin	6	5	5	16.453	158	0	7.7422	31	370770000	7
PF3D7_1325100.1-p1	PF3D7_1325100.1-p1	transcript=PF3D7_1325100.1	gene=PF3D7_1325100	gene_product=phosphoribosylpyrophosphate synthetase	| transcript=PF3D7_1325100.1 | gene=PF3D7_1325100 | organism=Plasmodium_falciparum_3D7 | gene_product=phosphoribosylpyrophosphate synthetase | transcript_product=phosphoribosylpyrophosphate synthetase | location=Pf3D7_13_v3:1044552-1045865(-) | protein_le	15	15	15	49.382	437	0	125.09	42.1	369480000	21
PF3D7_0929400.1-p1	PF3D7_0929400.1-p1	transcript=PF3D7_0929400.1	gene=PF3D7_0929400	gene_product=high molecular weight rhoptry protein 2	| transcript=PF3D7_0929400.1 | gene=PF3D7_0929400 | organism=Plasmodium_falciparum_3D7 | gene_product=high molecular weight rhoptry protein 2 | transcript_product=high molecular weight rhoptry protein 2 | location=Pf3D7_09_v3:1175203-1180762(+) | protein_	35	35	35	162.66	1378	0	323.31	29.6	364370000	26
PF3D7_0617200.1-p1	PF3D7_0617200.1-p1	transcript=PF3D7_0617200.1	gene=PF3D7_0617200	gene_product=conserved Plasmodium protein, unknown function	| transcript=PF3D7_0617200.1 | gene=PF3D7_0617200 | organism=Plasmodium_falciparum_3D7 | gene_product=conserved Plasmodium protein, unknown function | transcript_product=conserved Plasmodium protein, unknown function | location=Pf3D7_06_v3:717050-718917(+	16	16	16	52.98	446	0	172.61	33.6	358020000	18
PF3D7_1019400.1-p1	PF3D7_1019400.1-p1	transcript=PF3D7_1019400.1	gene=PF3D7_1019400	gene_product=60S ribosomal protein L30e, putative	| transcript=PF3D7_1019400.1 | gene=PF3D7_1019400 | organism=Plasmodium_falciparum_3D7 | gene_product=60S ribosomal protein L30e, putative | transcript_product=60S ribosomal protein L30e, putative | location=Pf3D7_10_v3:786503-787008(+) | protein_length=1	5	5	5	11.775	108	0	44.271	63	356100000	6
PF3D7_1445900.1-p1	PF3D7_1445900.1-p1	transcript=PF3D7_1445900.1	gene=PF3D7_1445900	gene_product=ATP-dependent RNA helicase DDX5, putative	| transcript=PF3D7_1445900.1 | gene=PF3D7_1445900 | organism=Plasmodium_falciparum_3D7 | gene_product=ATP-dependent RNA helicase DDX5, putative | transcript_product=ATP-dependent RNA helicase DDX5, putative | location=Pf3D7_14_v3:1885443-1888323(+) | prot	23	23	23	60.035	527	0	138.82	55	350680000	19
PF3D7_1121600.1-p1	PF3D7_1121600.1-p1	transcript=PF3D7_1121600.1	gene=PF3D7_1121600	gene_product=exported protein 1	| transcript=PF3D7_1121600.1 | gene=PF3D7_1121600 | organism=Plasmodium_falciparum_3D7 | gene_product=exported protein 1 | transcript_product=exported protein 1 | location=Pf3D7_11_v3:815386-816322(-) | protein_length=162 | sequence_SO=chromosome | SO=pro	5	5	5	17.295	162	0	73.852	49.4	333000000	9
PF3D7_0802000.1-p1	PF3D7_0802000.1-p1	transcript=PF3D7_0802000.1	gene=PF3D7_0802000	gene_product=glutamate dehydrogenase, putative	| transcript=PF3D7_0802000.1 | gene=PF3D7_0802000 | organism=Plasmodium_falciparum_3D7 | gene_product=glutamate dehydrogenase, putative | transcript_product=glutamate dehydrogenase, putative | location=Pf3D7_08_v3:146089-150282(+) | protein_length=1397 |	28	28	28	160.42	1397	0	233.14	25.3	331880000	19
PF3D7_0528800.1-p1	PF3D7_0528800.1-p1	transcript=PF3D7_0528800.1	gene=PF3D7_0528800	gene_product=nucleolar preribosomal GTPase, putative	| transcript=PF3D7_0528800.1 | gene=PF3D7_0528800 | organism=Plasmodium_falciparum_3D7 | gene_product=nucleolar preribosomal GTPase, putative | transcript_product=nucleolar preribosomal GTPase, putative | location=Pf3D7_05_v3:1180425-1182038(-) | protein_	17	17	17	63.933	537	0	131.25	33	330820000	16
PF3D7_0307100.1-p1	PF3D7_0307100.1-p1	transcript=PF3D7_0307100.1	gene=PF3D7_0307100	gene_product=40S ribosomal protein S12, putative	| transcript=PF3D7_0307100.1 | gene=PF3D7_0307100 | organism=Plasmodium_falciparum_3D7 | gene_product=40S ribosomal protein S12, putative | transcript_product=40S ribosomal protein S12, putative | location=Pf3D7_03_v3:312693-313342(-) | protein_length=141	8	8	8	15.396	141	0	12.967	68.1	303270000	10
PF3D7_0710600.1-p1	PF3D7_0710600.1-p1	transcript=PF3D7_0710600.1	gene=PF3D7_0710600	gene_product=60S ribosomal protein L34	| transcript=PF3D7_0710600.1 | gene=PF3D7_0710600 | organism=Plasmodium_falciparum_3D7 | gene_product=60S ribosomal protein L34 | transcript_product=60S ribosomal protein L34 | location=Pf3D7_07_v3:478468-479138(-) | protein_length=150 | sequence_SO=chrom	5	5	5	17.351	150	0	11.503	26.7	296830000	4
PF3D7_0719700.1-p1	PF3D7_0719700.1-p1	transcript=PF3D7_0719700.1	gene=PF3D7_0719700	gene_product=40S ribosomal protein S10, putative	| transcript=PF3D7_0719700.1 | gene=PF3D7_0719700 | organism=Plasmodium_falciparum_3D7 | gene_product=40S ribosomal protein S10, putative | transcript_product=40S ribosomal protein S10, putative | location=Pf3D7_07_v3:861583-862487(+) | protein_length=137	6	6	6	16.478	137	0	24.454	46	289950000	9
PF3D7_1036900.1-p1	PF3D7_1036900.1-p1	transcript=PF3D7_1036900.1	gene=PF3D7_1036900	gene_product=conserved Plasmodium protein, unknown function	| transcript=PF3D7_1036900.1 | gene=PF3D7_1036900 | organism=Plasmodium_falciparum_3D7 | gene_product=conserved Plasmodium protein, unknown function | transcript_product=conserved Plasmodium protein, unknown function | location=Pf3D7_10_v3:1452599-1458006	23	23	23	192.68	1681	0	142.18	18	286830000	26
PF3D7_1033200.1-p1	PF3D7_1033200.1-p1	transcript=PF3D7_1033200.1	gene=PF3D7_1033200	gene_product=early transcribed membrane protein 10.2	| transcript=PF3D7_1033200.1 | gene=PF3D7_1033200 | organism=Plasmodium_falciparum_3D7 | gene_product=early transcribed membrane protein 10.2 | transcript_product=early transcribed membrane protein 10.2 | location=Pf3D7_10_v3:1335222-1336289(+) | protein_	11	11	11	38.925	355	0	73.633	40	283890000	11
PF3D7_0708400.1-p1	PF3D7_0708400.1-p1	transcript=PF3D7_0708400.1	gene=PF3D7_0708400	gene_product=heat shock protein 90	| transcript=PF3D7_0708400.1 | gene=PF3D7_0708400 | organism=Plasmodium_falciparum_3D7 | gene_product=heat shock protein 90 | transcript_product=heat shock protein 90 | location=Pf3D7_07_v3:381592-384614(+) | protein_length=745 | sequence_SO=chromosome |	15	15	15	86.165	745	0	184.35	26	282700000	16
PF3D7_1317400.1-p1	PF3D7_1317400.1-p1	transcript=PF3D7_1317400.1	gene=PF3D7_1317400	gene_product=zinc finger protein, putative	| transcript=PF3D7_1317400.1 | gene=PF3D7_1317400 | organism=Plasmodium_falciparum_3D7 | gene_product=zinc finger protein, putative | transcript_product=zinc finger protein, putative | location=Pf3D7_13_v3:733245-733862(+) | protein_length=205 | sequence_	7	7	7	23.193	205	0	78.231	40	272190000	6
PF3D7_1368200.1-p1	PF3D7_1368200.1-p1	transcript=PF3D7_1368200.1	gene=PF3D7_1368200	gene_product=ABC transporter E family member 1, putative	| transcript=PF3D7_1368200.1 | gene=PF3D7_1368200 | organism=Plasmodium_falciparum_3D7 | gene_product=ABC transporter E family member 1, putative | transcript_product=ABC transporter E family member 1, putative | location=Pf3D7_13_v3:2713463-2715436(-) |	18	18	18	70.269	619	0	202.4	34.4	259610000	21
PF3D7_1345100.1-p1	PF3D7_1345100.1-p1	transcript=PF3D7_1345100.1	gene=PF3D7_1345100	gene_product=thioredoxin 2	| transcript=PF3D7_1345100.1 | gene=PF3D7_1345100 | organism=Plasmodium_falciparum_3D7 | gene_product=thioredoxin 2 | transcript_product=thioredoxin 2 | location=Pf3D7_13_v3:1809736-1810521(-) | protein_length=157 | sequence_SO=chromosome | SO=protein_cod	5	5	5	18.63	157	0	143.55	31.8	254230000	7
PF3D7_0415900.1-p1	PF3D7_0415900.1-p1	transcript=PF3D7_0415900.1	gene=PF3D7_0415900	gene_product=60S ribosomal protein L15, putative	| transcript=PF3D7_0415900.1 | gene=PF3D7_0415900 | organism=Plasmodium_falciparum_3D7 | gene_product=60S ribosomal protein L15, putative | transcript_product=60S ribosomal protein L15, putative | location=Pf3D7_04_v3:697918-698768(-) | protein_length=205	7	7	7	24.134	205	0	32.656	29.8	253480000	11
PF3D7_1452700.1-p1	PF3D7_1452700.1-p1	transcript=PF3D7_1452700.1	gene=PF3D7_1452700	gene_product=U1 snRNP-associated protein, putative	| transcript=PF3D7_1452700.1 | gene=PF3D7_1452700 | organism=Plasmodium_falciparum_3D7 | gene_product=U1 snRNP-associated protein, putative | transcript_product=U1 snRNP-associated protein, putative | location=Pf3D7_14_v3:2167219-2169540(+) | protein_leng	12	12	12	40.185	336	0	80.258	35.1	252010000	12
PF3D7_1420700.1-p1	PF3D7_1420700.1-p1	transcript=PF3D7_1420700.1	gene=PF3D7_1420700	gene_product=surface protein P113	| transcript=PF3D7_1420700.1 | gene=PF3D7_1420700 | organism=Plasmodium_falciparum_3D7 | gene_product=surface protein P113 | transcript_product=surface protein P113 | location=Pf3D7_14_v3:860011-863080(+) | protein_length=969 | sequence_SO=chromosome | SO	15	15	15	112.57	969	0	220.88	23.3	243170000	13
PF3D7_1011800.1-p1	PF3D7_1011800.1-p1	transcript=PF3D7_1011800.1	gene=PF3D7_1011800	gene_product=PRE-binding protein	| transcript=PF3D7_1011800.1 | gene=PF3D7_1011800 | organism=Plasmodium_falciparum_3D7 | gene_product=PRE-binding protein | transcript_product=PRE-binding protein | location=Pf3D7_10_v3:455398-458817(+) | protein_length=1139 | sequence_SO=chromosome | SO=	28	28	28	131.62	1139	0	156.88	26.5	242030000	28
PF3D7_1008700.1-p1	PF3D7_1008700.1-p1	transcript=PF3D7_1008700.1	gene=PF3D7_1008700	gene_product=tubulin beta chain	| transcript=PF3D7_1008700.1 | gene=PF3D7_1008700 | organism=Plasmodium_falciparum_3D7 | gene_product=tubulin beta chain | transcript_product=tubulin beta chain | location=Pf3D7_10_v3:360625-362480(-) | protein_length=445 | sequence_SO=chromosome | SO=pro	13	13	12	49.75	445	0	291.61	53.9	231710000	12
PF3D7_1142600.1-p1	PF3D7_1142600.1-p1	transcript=PF3D7_1142600.1	gene=PF3D7_1142600	gene_product=60S ribosomal protein L35ae, putative	| transcript=PF3D7_1142600.1 | gene=PF3D7_1142600 | organism=Plasmodium_falciparum_3D7 | gene_product=60S ribosomal protein L35ae, putative | transcript_product=60S ribosomal protein L35ae, putative | location=Pf3D7_11_v3:1708066-1708679(-) | protein_leng	4	4	4	16.265	140	0	4.5352	26.4	226310000	4
PF3D7_1133800.1-p1	PF3D7_1133800.1-p1	transcript=PF3D7_1133800.1	gene=PF3D7_1133800	gene_product=RNA (uracil-5-)methyltransferase, putative	| transcript=PF3D7_1133800.1 | gene=PF3D7_1133800 | organism=Plasmodium_falciparum_3D7 | gene_product=RNA (uracil-5-)methyltransferase, putative | transcript_product=RNA (uracil-5-)methyltransferase, putative | location=Pf3D7_11_v3:1309024-1311793(+) | pr	18	18	18	101.56	857	0	270.12	22.5	224670000	10
PF3D7_1109400.1-p1	PF3D7_1109400.1-p1	transcript=PF3D7_1109400.1	gene=PF3D7_1109400	gene_product=essential nuclear protein 1, putative	| transcript=PF3D7_1109400.1 | gene=PF3D7_1109400 | organism=Plasmodium_falciparum_3D7 | gene_product=essential nuclear protein 1, putative | transcript_product=essential nuclear protein 1, putative | location=Pf3D7_11_v3:390644-393331(-) | protein_length	15	15	15	51.703	436	0	123.21	37.2	218770000	11
PF3D7_0801800.1-p1	PF3D7_0801800.1-p1	transcript=PF3D7_0801800.1	gene=PF3D7_0801800	gene_product=mannose-6-phosphate isomerase, putative	| transcript=PF3D7_0801800.1 | gene=PF3D7_0801800 | organism=Plasmodium_falciparum_3D7 | gene_product=mannose-6-phosphate isomerase, putative | transcript_product=mannose-6-phosphate isomerase, putative | location=Pf3D7_08_v3:119032-122067(-) | protein_le	18	18	18	117.66	1011	0	90.598	17	203920000	16
PF3D7_0814200.1-p1	PF3D7_0814200.1-p1	transcript=PF3D7_0814200.1	gene=PF3D7_0814200	gene_product=DNA/RNA-binding protein Alba 1	| transcript=PF3D7_0814200.1 | gene=PF3D7_0814200 | organism=Plasmodium_falciparum_3D7 | gene_product=DNA/RNA-binding protein Alba 1 | transcript_product=DNA/RNA-binding protein Alba 1 | location=Pf3D7_08_v3:687340-688086(+) | protein_length=248 | sequenc	6	6	6	27.258	248	0	23.653	29.4	196150000	6
PF3D7_1237700.1-p1	PF3D7_1237700.1-p1	transcript=PF3D7_1237700.1	gene=PF3D7_1237700	gene_product=conserved protein, unknown function	| transcript=PF3D7_1237700.1 | gene=PF3D7_1237700 | organism=Plasmodium_falciparum_3D7 | gene_product=conserved protein, unknown function | transcript_product=conserved protein, unknown function | location=Pf3D7_12_v3:1572371-1573557(+) | protein_length=2	5	5	5	23.659	210	0	41.164	33.8	190160000	4
PF3D7_1468700.1-p1	PF3D7_1468700.1-p1	transcript=PF3D7_1468700.1	gene=PF3D7_1468700	gene_product=eukaryotic initiation factor 4A	| transcript=PF3D7_1468700.1 | gene=PF3D7_1468700 | organism=Plasmodium_falciparum_3D7 | gene_product=eukaryotic initiation factor 4A | transcript_product=eukaryotic initiation factor 4A | location=Pf3D7_14_v3:2825370-2826918(+) | protein_length=398 | seq	12	12	12	45.31	398	0	131.83	36.9	185160000	13
PF3D7_1461300.1-p1	PF3D7_1461300.1-p1	transcript=PF3D7_1461300.1	gene=PF3D7_1461300	gene_product=40S ribosomal protein S28e, putative	| transcript=PF3D7_1461300.1 | gene=PF3D7_1461300 | organism=Plasmodium_falciparum_3D7 | gene_product=40S ribosomal protein S28e, putative | transcript_product=40S ribosomal protein S28e, putative | location=Pf3D7_14_v3:2492166-2492369(+) | protein_length	3	3	3	7.4937	67	0	14.805	46.3	180810000	2
PF3D7_1022600.1-p1	PF3D7_1022600.1-p1	transcript=PF3D7_1022600.1	gene=PF3D7_1022600	gene_product=kelch protein K10	| transcript=PF3D7_1022600.1 | gene=PF3D7_1022600 | organism=Plasmodium_falciparum_3D7 | gene_product=kelch protein K10 | transcript_product=kelch protein K10 | location=Pf3D7_10_v3:948477-951152(+) | protein_length=891 | sequence_SO=chromosome | SO=prote	12	12	12	105.71	891	0	62.491	16.2	180520000	14
PF3D7_1021900.1-p1	PF3D7_1021900.1-p1	transcript=PF3D7_1021900.1	gene=PF3D7_1021900	gene_product=PHAX domain-containing protein, putative	| transcript=PF3D7_1021900.1 | gene=PF3D7_1021900 | organism=Plasmodium_falciparum_3D7 | gene_product=PHAX domain-containing protein, putative | transcript_product=PHAX domain-containing protein, putative | location=Pf3D7_10_v3:905473-912345(-) | protein_	13	13	13	267.38	2290	0	76.903	7.1	179970000	13
PF3D7_0527500.1-p1	PF3D7_0527500.1-p1	transcript=PF3D7_0527500.1	gene=PF3D7_0527500	gene_product=Hsc70-interacting protein	| transcript=PF3D7_0527500.1 | gene=PF3D7_0527500 | organism=Plasmodium_falciparum_3D7 | gene_product=Hsc70-interacting protein | transcript_product=Hsc70-interacting protein | location=Pf3D7_05_v3:1143618-1145359(+) | protein_length=458 | sequence_SO=chr	7	7	7	51.125	458	0	42.323	15.7	176000000	7
PF3D7_1015900.1-p1	PF3D7_1015900.1-p1	transcript=PF3D7_1015900.1	gene=PF3D7_1015900	gene_product=enolase	| transcript=PF3D7_1015900.1 | gene=PF3D7_1015900 | organism=Plasmodium_falciparum_3D7 | gene_product=enolase | transcript_product=enolase | location=Pf3D7_10_v3:637138-639011(+) | protein_length=446 | sequence_SO=chromosome | SO=protein_coding | is_pseud	12	12	12	48.677	446	0	154.01	35.2	173980000	15
PF3D7_0206800.1-p1	PF3D7_0206800.1-p1	transcript=PF3D7_0206800.1	gene=PF3D7_0206800	gene_product=merozoite surface protein 2	| transcript=PF3D7_0206800.1 | gene=PF3D7_0206800 | organism=Plasmodium_falciparum_3D7 | gene_product=merozoite surface protein 2 | transcript_product=merozoite surface protein 2 | location=Pf3D7_02_v3:273689-274507(-) | protein_length=272 | sequence_SO=c	6	6	6	27.957	272	0	164.07	34.2	170140000	6
PF3D7_0615700.1-p1	PF3D7_0615700.1-p1	transcript=PF3D7_0615700.1	gene=PF3D7_0615700	gene_product=RNA and export factor binding protein, putative	| transcript=PF3D7_0615700.1 | gene=PF3D7_0615700 | organism=Plasmodium_falciparum_3D7 | gene_product=RNA and export factor binding protein, putative | transcript_product=RNA and export factor binding protein, putative | location=Pf3D7_06_v3:656376-657636	7	7	7	18.853	156	0	95.557	50	168570000	6
PF3D7_0823800.1-p1	PF3D7_0823800.1-p1	transcript=PF3D7_0823800.1	gene=PF3D7_0823800	gene_product=DnaJ protein, putative	| transcript=PF3D7_0823800.1 | gene=PF3D7_0823800 | organism=Plasmodium_falciparum_3D7 | gene_product=DnaJ protein, putative | transcript_product=DnaJ protein, putative | location=Pf3D7_08_v3:1043813-1045780(+) | protein_length=655 | sequence_SO=chromosom	14	14	14	76.681	655	0	50.984	24.6	168510000	15
PF3D7_1109900.1-p1	PF3D7_1109900.1-p1	transcript=PF3D7_1109900.1	gene=PF3D7_1109900	gene_product=60S ribosomal protein L36	| transcript=PF3D7_1109900.1 | gene=PF3D7_1109900 | organism=Plasmodium_falciparum_3D7 | gene_product=60S ribosomal protein L36 | transcript_product=60S ribosomal protein L36 | location=Pf3D7_11_v3:397124-397775(+) | protein_length=112 | sequence_SO=chrom	3	3	3	12.787	112	0	3.5679	21.4	168080000	3
PF3D7_1002400.2-p1;PF3D7_1002400.1-p1	PF3D7_1002400.2-p1;PF3D7_1002400.1-p1	transcript=PF3D7_1002400.2	gene=PF3D7_1002400	gene_product=transformer-2 protein homolog beta, putative	| transcript=PF3D7_1002400.2 | gene=PF3D7_1002400 | organism=Plasmodium_falciparum_3D7 | gene_product=transformer-2 protein homolog beta, putative | transcript_product=transformer-2 protein homolog beta, putative | location=Pf3D7_10_v3:121115-123291(+) |	8	8	8	29.837	246	0	90.549	34.1	160200000	6
PF3D7_0106700.1-p1	PF3D7_0106700.1-p1	transcript=PF3D7_0106700.1	gene=PF3D7_0106700	gene_product=small ribosomal subunit assembling AARP2 protein	| transcript=PF3D7_0106700.1 | gene=PF3D7_0106700 | organism=Plasmodium_falciparum_3D7 | gene_product=small ribosomal subunit assembling AARP2 protein | transcript_product=small ribosomal subunit assembling AARP2 protein | location=Pf3D7_01_v3:281155-2854	18	18	18	166.89	1434	0	92.181	15.1	157420000	20
PF3D7_1037300.1-p1	PF3D7_1037300.1-p1	transcript=PF3D7_1037300.1	gene=PF3D7_1037300	gene_product=ADP/ATP transporter on adenylate translocase	| transcript=PF3D7_1037300.1 | gene=PF3D7_1037300 | organism=Plasmodium_falciparum_3D7 | gene_product=ADP/ATP transporter on adenylate translocase | transcript_product=ADP/ATP transporter on adenylate translocase | location=Pf3D7_10_v3:1477940-1478845(-)	8	8	8	33.726	301	0	20.233	30.6	155300000	11
PF3D7_1354600.1-p1	PF3D7_1354600.1-p1	transcript=PF3D7_1354600.1	gene=PF3D7_1354600	gene_product=60S ribosomal protein L7-2, putative	| transcript=PF3D7_1354600.1 | gene=PF3D7_1354600 | organism=Plasmodium_falciparum_3D7 | gene_product=60S ribosomal protein L7-2, putative | transcript_product=60S ribosomal protein L7-2, putative | location=Pf3D7_13_v3:2176308-2177272(-) | protein_length	7	7	7	31.048	252	0	116.05	27.8	153920000	6
PF3D7_1222300.1-p1	PF3D7_1222300.1-p1	transcript=PF3D7_1222300.1	gene=PF3D7_1222300	gene_product=endoplasmin, putative	| transcript=PF3D7_1222300.1 | gene=PF3D7_1222300 | organism=Plasmodium_falciparum_3D7 | gene_product=endoplasmin, putative | transcript_product=endoplasmin, putative | location=Pf3D7_12_v3:883567-886032(-) | protein_length=821 | sequence_SO=chromosome |	11	11	11	95.017	821	0	48.485	18	147480000	13
PF3D7_0628300.1-p1	PF3D7_0628300.1-p1	transcript=PF3D7_0628300.1	gene=PF3D7_0628300	gene_product=choline/ethanolaminephosphotransferase, putative	| transcript=PF3D7_0628300.1 | gene=PF3D7_0628300 | organism=Plasmodium_falciparum_3D7 | gene_product=choline/ethanolaminephosphotransferase, putative | transcript_product=choline/ethanolaminephosphotransferase, putative | location=Pf3D7_06_v3:1170813-117	5	5	5	45.081	391	0	17.07	20.7	143260000	6
PF3D7_0532400.1-p1	PF3D7_0532400.1-p1	transcript=PF3D7_0532400.1	gene=PF3D7_0532400	gene_product=lysine-rich membrane-associated PHISTb protein	| transcript=PF3D7_0532400.1 | gene=PF3D7_0532400 | organism=Plasmodium_falciparum_3D7 | gene_product=lysine-rich membrane-associated PHISTb protein | transcript_product=lysine-rich membrane-associated PHISTb protein | location=Pf3D7_05_v3:1312471-1314154	10	10	10	61.086	528	0	175.57	29.2	135040000	10
PF3D7_0610400.1-p1	PF3D7_0610400.1-p1	transcript=PF3D7_0610400.1	gene=PF3D7_0610400	gene_product=histone H3	| transcript=PF3D7_0610400.1 | gene=PF3D7_0610400 | organism=Plasmodium_falciparum_3D7 | gene_product=histone H3 | transcript_product=histone H3 | location=Pf3D7_06_v3:444747-445157(+) | protein_length=136 | sequence_SO=chromosome | SO=protein_coding | is	4	2	2	15.446	136	0	22.114	40.4	134480000	3
PF3D7_1441200.1-p1	PF3D7_1441200.1-p1	transcript=PF3D7_1441200.1	gene=PF3D7_1441200	gene_product=60S ribosomal protein L1, putative	| transcript=PF3D7_1441200.1 | gene=PF3D7_1441200 | organism=Plasmodium_falciparum_3D7 | gene_product=60S ribosomal protein L1, putative | transcript_product=60S ribosomal protein L1, putative | location=Pf3D7_14_v3:1678662-1679486(+) | protein_length=217	4	4	4	24.805	217	0	8.1772	23	134130000	5
PF3D7_1368400.1-p1	PF3D7_1368400.1-p1	transcript=PF3D7_1368400.1	gene=PF3D7_1368400	gene_product=conserved Plasmodium protein, unknown function	| transcript=PF3D7_1368400.1 | gene=PF3D7_1368400 | organism=Plasmodium_falciparum_3D7 | gene_product=conserved Plasmodium protein, unknown function | transcript_product=conserved Plasmodium protein, unknown function | location=Pf3D7_13_v3:2719490-2721420	9	9	9	38.264	320	0	323.31	31.9	133540000	7
PF3D7_1149200.1-p1;PF3D7_1149500.1-p1	PF3D7_1149200.1-p1	transcript=PF3D7_1149200.1	gene=PF3D7_1149200	gene_product=ring-infected erythrocyte surface antigen	| transcript=PF3D7_1149200.1 | gene=PF3D7_1149200 | organism=Plasmodium_falciparum_3D7 | gene_product=ring-infected erythrocyte surface antigen | transcript_product=ring-infected erythrocyte surface antigen | location=Pf3D7_11_v3:1976407-1979804(+) | prot	13	13	10	126.92	1090	0	135.54	11.9	131190000	7
PF3D7_1451100.1-p1	PF3D7_1451100.1-p1	transcript=PF3D7_1451100.1	gene=PF3D7_1451100	gene_product=elongation factor 2	| transcript=PF3D7_1451100.1 | gene=PF3D7_1451100 | organism=Plasmodium_falciparum_3D7 | gene_product=elongation factor 2 | transcript_product=elongation factor 2 | location=Pf3D7_14_v3:2090902-2093400(+) | protein_length=832 | sequence_SO=chromosome | SO	11	11	11	93.522	832	0	59.267	17.7	128120000	11
PF3D7_0922200.1-p1	PF3D7_0922200.1-p1	transcript=PF3D7_0922200.1	gene=PF3D7_0922200	gene_product=S-adenosylmethionine synthetase	| transcript=PF3D7_0922200.1 | gene=PF3D7_0922200 | organism=Plasmodium_falciparum_3D7 | gene_product=S-adenosylmethionine synthetase | transcript_product=S-adenosylmethionine synthetase | location=Pf3D7_09_v3:903362-904570(+) | protein_length=402 | seque	9	9	9	44.843	402	0	35.462	30.6	125650000	9
PF3D7_1423700.1-p1	PF3D7_1423700.1-p1	transcript=PF3D7_1423700.1	gene=PF3D7_1423700	gene_product=conserved Plasmodium protein, unknown function	| transcript=PF3D7_1423700.1 | gene=PF3D7_1423700 | organism=Plasmodium_falciparum_3D7 | gene_product=conserved Plasmodium protein, unknown function | transcript_product=conserved Plasmodium protein, unknown function | location=Pf3D7_14_v3:959074-963750(-	14	14	14	183.57	1558	0	24.49	12.5	125520000	16
PF3D7_0824800.1-p1	PF3D7_0824800.1-p1	transcript=PF3D7_0824800.1	gene=PF3D7_0824800	gene_product=conserved Plasmodium membrane protein, unknown function	| transcript=PF3D7_0824800.1 | gene=PF3D7_0824800 | organism=Plasmodium_falciparum_3D7 | gene_product=conserved Plasmodium membrane protein, unknown function | transcript_product=conserved Plasmodium membrane protein, unknown function | location=Pf3D7_08_	1	1	1	154.87	1276	0.0015848	1.7103	0.6	121220000	1
PF3D7_1116800.1-p1	PF3D7_1116800.1-p1	transcript=PF3D7_1116800.1	gene=PF3D7_1116800	gene_product=heat shock protein 101	| transcript=PF3D7_1116800.1 | gene=PF3D7_1116800 | organism=Plasmodium_falciparum_3D7 | gene_product=heat shock protein 101 | transcript_product=heat shock protein 101 | location=Pf3D7_11_v3:636094-639511(-) | protein_length=906 | sequence_SO=chromosome	14	14	14	102.87	906	0	37.973	18.3	120160000	11
PF3D7_1026800.1-p1	PF3D7_1026800.1-p1	transcript=PF3D7_1026800.1	gene=PF3D7_1026800	gene_product=40S ribosomal protein S2	| transcript=PF3D7_1026800.1 | gene=PF3D7_1026800 | organism=Plasmodium_falciparum_3D7 | gene_product=40S ribosomal protein S2 | transcript_product=40S ribosomal protein S2 | location=Pf3D7_10_v3:1122962-1124037(+) | protein_length=263 | sequence_SO=chrom	6	6	6	29.856	263	0	12.071	31.6	117670000	6
PF3D7_1407800.1-p1	PF3D7_1407800.1-p1	transcript=PF3D7_1407800.1	gene=PF3D7_1407800	gene_product=plasmepsin IV	| transcript=PF3D7_1407800.1 | gene=PF3D7_1407800 | organism=Plasmodium_falciparum_3D7 | gene_product=plasmepsin IV | transcript_product=plasmepsin IV | location=Pf3D7_14_v3:283086-284435(+) | protein_length=449 | sequence_SO=chromosome | SO=protein_codin	6	6	6	51.046	449	0	134.83	16	112090000	5
PF3D7_1006200.1-p1	PF3D7_1006200.1-p1	transcript=PF3D7_1006200.1	gene=PF3D7_1006200	gene_product=DNA/RNA-binding protein Alba 3	| transcript=PF3D7_1006200.1 | gene=PF3D7_1006200 | organism=Plasmodium_falciparum_3D7 | gene_product=DNA/RNA-binding protein Alba 3 | transcript_product=DNA/RNA-binding protein Alba 3 | location=Pf3D7_10_v3:262150-262997(-) | protein_length=107 | sequenc	4	4	4	11.977	107	0	21.849	43.9	111840000	5
PF3D7_1308300.1-p1	PF3D7_1308300.1-p1	transcript=PF3D7_1308300.1	gene=PF3D7_1308300	gene_product=40S ribosomal protein S27	| transcript=PF3D7_1308300.1 | gene=PF3D7_1308300 | organism=Plasmodium_falciparum_3D7 | gene_product=40S ribosomal protein S27 | transcript_product=40S ribosomal protein S27 | location=Pf3D7_13_v3:372260-372646(+) | protein_length=82 | sequence_SO=chromo	4	4	4	9.1418	82	0	7.855	45.1	109060000	3
PF3D7_0424600.1-p1	PF3D7_0424600.1-p1	transcript=PF3D7_0424600.1	gene=PF3D7_0424600	gene_product=Plasmodium exported protein (PHISTb), unknown function	| transcript=PF3D7_0424600.1 | gene=PF3D7_0424600 | organism=Plasmodium_falciparum_3D7 | gene_product=Plasmodium exported protein (PHISTb), unknown function | transcript_product=Plasmodium exported protein (PHISTb), unknown function | location=Pf3D7_04_v3	7	7	7	35.961	309	0	24.365	24.6	107650000	5
PF3D7_1038000.1-p1;PF3D7_1038000.2-p1	PF3D7_1038000.1-p1;PF3D7_1038000.2-p1	transcript=PF3D7_1038000.1	gene=PF3D7_1038000	gene_product=antigen UB05	| transcript=PF3D7_1038000.1 | gene=PF3D7_1038000 | organism=Plasmodium_falciparum_3D7 | gene_product=antigen UB05 | transcript_product=antigen UB05 | location=Pf3D7_10_v3:1505835-1506896(+) | protein_length=119 | sequence_SO=chromosome | SO=protein_codin	3	3	3	13.712	119	0	19.296	22.7	105040000	4
PF3D7_0210900.1-p1	PF3D7_0210900.1-p1	transcript=PF3D7_0210900.1	gene=PF3D7_0210900	gene_product=conserved Plasmodium protein, unknown function	| transcript=PF3D7_0210900.1 | gene=PF3D7_0210900 | organism=Plasmodium_falciparum_3D7 | gene_product=conserved Plasmodium protein, unknown function | transcript_product=conserved Plasmodium protein, unknown function | location=Pf3D7_02_v3:442080-442934(-	5	5	5	32.541	284	0	42.719	16.5	104170000	3
PF3D7_0922100.1-p1	PF3D7_0922100.1-p1	transcript=PF3D7_0922100.1	gene=PF3D7_0922100	gene_product=ubiquitin-like protein, putative	| transcript=PF3D7_0922100.1 | gene=PF3D7_0922100 | organism=Plasmodium_falciparum_3D7 | gene_product=ubiquitin-like protein, putative | transcript_product=ubiquitin-like protein, putative | location=Pf3D7_09_v3:895415-900304(+) | protein_length=1542 | se	10	10	10	182.09	1542	0	82.618	7.3	102970000	12
PF3D7_1474900.1-p1	PF3D7_1474900.1-p1	transcript=PF3D7_1474900.1	gene=PF3D7_1474900	gene_product=trailer hitch homolog, putative	| transcript=PF3D7_1474900.1 | gene=PF3D7_1474900 | organism=Plasmodium_falciparum_3D7 | gene_product=trailer hitch homolog, putative | transcript_product=trailer hitch homolog, putative | location=Pf3D7_14_v3:3072261-3073247(+) | protein_length=328 | seq	9	9	9	38.569	328	0	219.71	39.6	101500000	8
PF3D7_1202900.1-p1	PF3D7_1202900.1-p1	transcript=PF3D7_1202900.1	gene=PF3D7_1202900	gene_product=high mobility group protein B1	| transcript=PF3D7_1202900.1 | gene=PF3D7_1202900 | organism=Plasmodium_falciparum_3D7 | gene_product=high mobility group protein B1 | transcript_product=high mobility group protein B1 | location=Pf3D7_12_v3:162429-162722(-) | protein_length=97 | sequence	4	4	4	11.331	97	0	2.0953	24.7	101280000	4
PF3D7_0909900.1-p1	PF3D7_0909900.1-p1	transcript=PF3D7_0909900.1	gene=PF3D7_0909900	gene_product=helicase SKI2W, putative	| transcript=PF3D7_0909900.1 | gene=PF3D7_0909900 | organism=Plasmodium_falciparum_3D7 | gene_product=helicase SKI2W, putative | transcript_product=helicase SKI2W, putative | location=Pf3D7_09_v3:447928-452049(+) | protein_length=1373 | sequence_SO=chromo	1	1	1	160.37	1373	0	2.5015	0.4	100420000	1
PF3D7_1142400.1-p1	PF3D7_1142400.1-p1	transcript=PF3D7_1142400.1	gene=PF3D7_1142400	gene_product=coproporphyrinogen-III oxidase	| transcript=PF3D7_1142400.1 | gene=PF3D7_1142400 | organism=Plasmodium_falciparum_3D7 | gene_product=coproporphyrinogen-III oxidase | transcript_product=coproporphyrinogen-III oxidase | location=Pf3D7_11_v3:1702089-1703642(-) | protein_length=470 | seque	10	10	10	56.342	470	0	24.412	22.8	100410000	9
PF3D7_0524000.1-p1	PF3D7_0524000.1-p1	transcript=PF3D7_0524000.1	gene=PF3D7_0524000	gene_product=karyopherin beta	| transcript=PF3D7_0524000.1 | gene=PF3D7_0524000 | organism=Plasmodium_falciparum_3D7 | gene_product=karyopherin beta | transcript_product=karyopherin beta | location=Pf3D7_05_v3:998753-1002124(+) | protein_length=1123 | sequence_SO=chromosome | SO=prote	11	11	11	127.35	1123	0	71.316	14.3	100090000	11
PF3D7_1410400.1-p1	PF3D7_1410400.1-p1	transcript=PF3D7_1410400.1	gene=PF3D7_1410400	gene_product=rhoptry-associated protein 1	| transcript=PF3D7_1410400.1 | gene=PF3D7_1410400 | organism=Plasmodium_falciparum_3D7 | gene_product=rhoptry-associated protein 1 | transcript_product=rhoptry-associated protein 1 | location=Pf3D7_14_v3:420442-422790(+) | protein_length=782 | sequence_SO	13	13	13	90.052	782	0	147.19	19.4	97087000	11
PF3D7_1033300.1-p1	PF3D7_1033300.1-p1	transcript=PF3D7_1033300.1	gene=PF3D7_1033300	gene_product=conserved Plasmodium protein, unknown function	| transcript=PF3D7_1033300.1 | gene=PF3D7_1033300 | organism=Plasmodium_falciparum_3D7 | gene_product=conserved Plasmodium protein, unknown function | transcript_product=conserved Plasmodium protein, unknown function | location=Pf3D7_10_v3:1338124-1338818	3	3	3	14.43	122	0	11.383	25.4	94666000	3
PF3D7_0831400.1-p1	PF3D7_0831400.1-p1	transcript=PF3D7_0831400.1	gene=PF3D7_0831400	gene_product=Plasmodium exported protein, unknown function	| transcript=PF3D7_0831400.1 | gene=PF3D7_0831400 | organism=Plasmodium_falciparum_3D7 | gene_product=Plasmodium exported protein, unknown function | transcript_product=Plasmodium exported protein, unknown function | location=Pf3D7_08_v3:1344405-1345487(-	7	7	7	36.413	302	0	25.343	17.5	93905000	2
PF3D7_0903700.1-p1;PF3D7_0422300.1-p1	PF3D7_0903700.1-p1;PF3D7_0422300.1-p1	transcript=PF3D7_0903700.1	gene=PF3D7_0903700	gene_product=alpha tubulin 1	| transcript=PF3D7_0903700.1 | gene=PF3D7_0903700 | organism=Plasmodium_falciparum_3D7 | gene_product=alpha tubulin 1 | transcript_product=alpha tubulin 1 | location=Pf3D7_09_v3:175542-177442(+) | protein_length=453 | sequence_SO=chromosome | SO=protein_c	6	6	6	50.296	453	0	60.126	16.8	92946000	5
PF3D7_0818000.1-p1	PF3D7_0818000.1-p1	transcript=PF3D7_0818000.1	gene=PF3D7_0818000	gene_product=U4/U6.U5 small nuclear ribonucleoprotein, putative	| transcript=PF3D7_0818000.1 | gene=PF3D7_0818000 | organism=Plasmodium_falciparum_3D7 | gene_product=U4/U6.U5 small nuclear ribonucleoprotein, putative | transcript_product=U4/U6.U5 small nuclear ribonucleoprotein, putative | location=Pf3D7_08_v3:821334-	5	5	5	45.156	372	0	116.44	14.8	92367000	5
PF3D7_0914600.1-p1	PF3D7_0914600.1-p1	transcript=PF3D7_0914600.1	gene=PF3D7_0914600	gene_product=transcription elongation factor 1, putative	| transcript=PF3D7_0914600.1 | gene=PF3D7_0914600 | organism=Plasmodium_falciparum_3D7 | gene_product=transcription elongation factor 1, putative | transcript_product=transcription elongation factor 1, putative | location=Pf3D7_09_v3:627754-628319(+) | pr	2	2	2	12.837	111	0	43.785	26.1	92228000	2
PF3D7_1445700.1-p1	PF3D7_1445700.1-p1	transcript=PF3D7_1445700.1	gene=PF3D7_1445700	gene_product=conserved Plasmodium protein, unknown function	| transcript=PF3D7_1445700.1 | gene=PF3D7_1445700 | organism=Plasmodium_falciparum_3D7 | gene_product=conserved Plasmodium protein, unknown function | transcript_product=conserved Plasmodium protein, unknown function | location=Pf3D7_14_v3:1875421-1876874	9	9	9	41.934	351	0	15.474	29.1	90467000	7
PF3D7_1476300.1-p1	PF3D7_1476300.1-p1	transcript=PF3D7_1476300.1	gene=PF3D7_1476300	gene_product=Plasmodium exported protein (PHISTb), unknown function	| transcript=PF3D7_1476300.1 | gene=PF3D7_1476300 | organism=Plasmodium_falciparum_3D7 | gene_product=Plasmodium exported protein (PHISTb), unknown function | transcript_product=Plasmodium exported protein (PHISTb), unknown function | location=Pf3D7_14_v3	9	9	9	68.141	572	0	323.31	24.8	88370000	6
PF3D7_0928500.1-p1	PF3D7_0928500.1-p1	transcript=PF3D7_0928500.1	gene=PF3D7_0928500	gene_product=conserved Plasmodium protein, unknown function	| transcript=PF3D7_0928500.1 | gene=PF3D7_0928500 | organism=Plasmodium_falciparum_3D7 | gene_product=conserved Plasmodium protein, unknown function | transcript_product=conserved Plasmodium protein, unknown function | location=Pf3D7_09_v3:1146239-1147197	1	1	1	18.457	154	0	6.6921	13	85724000	2
PF3D7_0807300.1-p1	PF3D7_0807300.1-p1	transcript=PF3D7_0807300.1	gene=PF3D7_0807300	gene_product=ras-related protein Rab-18	| transcript=PF3D7_0807300.1 | gene=PF3D7_0807300 | organism=Plasmodium_falciparum_3D7 | gene_product=ras-related protein Rab-18 | transcript_product=ras-related protein Rab-18 | location=Pf3D7_08_v3:381564-382847(+) | protein_length=201 | sequence_SO=chr	5	5	5	23.162	201	0	8.0226	30.3	85416000	5
PF3D7_1021500.1-p1	PF3D7_1021500.1-p1	transcript=PF3D7_1021500.1	gene=PF3D7_1021500	gene_product=ATP-dependent RNA helicase ROK1, putative	| transcript=PF3D7_1021500.1 | gene=PF3D7_1021500 | organism=Plasmodium_falciparum_3D7 | gene_product=ATP-dependent RNA helicase ROK1, putative | transcript_product=ATP-dependent RNA helicase ROK1, putative | location=Pf3D7_10_v3:867635-869677(-) | protei	14	14	14	79.861	680	0	105.58	20.6	83335000	8
PF3D7_0826700.1-p1	PF3D7_0826700.1-p1	transcript=PF3D7_0826700.1	gene=PF3D7_0826700	gene_product=receptor for activated c kinase	| transcript=PF3D7_0826700.1 | gene=PF3D7_0826700 | organism=Plasmodium_falciparum_3D7 | gene_product=receptor for activated c kinase | transcript_product=receptor for activated c kinase | location=Pf3D7_08_v3:1160164-1161708(-) | protein_length=323 | seq	8	8	8	35.686	323	0	52.952	37.8	81827000	5
PF3D7_1330800.1-p1	PF3D7_1330800.1-p1	transcript=PF3D7_1330800.1	gene=PF3D7_1330800	gene_product=RNA-binding protein, putative	| transcript=PF3D7_1330800.1 | gene=PF3D7_1330800 | organism=Plasmodium_falciparum_3D7 | gene_product=RNA-binding protein, putative | transcript_product=RNA-binding protein, putative | location=Pf3D7_13_v3:1294615-1296966(+) | protein_length=596 | sequenc	7	7	7	68.009	596	0	11.354	11.4	80607000	4
PF3D7_1144000.1-p1	PF3D7_1144000.1-p1	transcript=PF3D7_1144000.1	gene=PF3D7_1144000	gene_product=40S ribosomal protein S21	| transcript=PF3D7_1144000.1 | gene=PF3D7_1144000 | organism=Plasmodium_falciparum_3D7 | gene_product=40S ribosomal protein S21 | transcript_product=40S ribosomal protein S21 | location=Pf3D7_11_v3:1755438-1755935(+) | protein_length=82 | sequence_SO=chro	3	3	3	9.1454	82	0	11.153	37.8	79116000	4
PF3D7_0626800.1-p1	PF3D7_0626800.1-p1	transcript=PF3D7_0626800.1	gene=PF3D7_0626800	gene_product=pyruvate kinase	| transcript=PF3D7_0626800.1 | gene=PF3D7_0626800 | organism=Plasmodium_falciparum_3D7 | gene_product=pyruvate kinase | transcript_product=pyruvate kinase | location=Pf3D7_06_v3:1078995-1081320(+) | protein_length=511 | sequence_SO=chromosome | SO=protein	5	5	5	55.66	511	0	84.751	13.1	78425000	6
PF3D7_1203700.1-p1	PF3D7_1203700.1-p1	transcript=PF3D7_1203700.1	gene=PF3D7_1203700	gene_product=nucleosome assembly protein	| transcript=PF3D7_1203700.1 | gene=PF3D7_1203700 | organism=Plasmodium_falciparum_3D7 | gene_product=nucleosome assembly protein | transcript_product=nucleosome assembly protein | location=Pf3D7_12_v3:187146-188842(-) | protein_length=347 | sequence_SO=c	6	6	6	40.487	347	0	28.049	22.8	77739000	6
PF3D7_0416800.1-p1	PF3D7_0416800.1-p1	transcript=PF3D7_0416800.1	gene=PF3D7_0416800	gene_product=small GTP-binding protein sar1	| transcript=PF3D7_0416800.1 | gene=PF3D7_0416800 | organism=Plasmodium_falciparum_3D7 | gene_product=small GTP-binding protein sar1 | transcript_product=small GTP-binding protein sar1 | location=Pf3D7_04_v3:729962-731223(+) | protein_length=192 | sequenc	4	4	4	22.02	192	0	33.778	32.3	76453000	3
PF3D7_1006800.1-p1	PF3D7_1006800.1-p1	transcript=PF3D7_1006800.1	gene=PF3D7_1006800	gene_product=single-strand telomeric DNA-binding protein GBP2, putative	| transcript=PF3D7_1006800.1 | gene=PF3D7_1006800 | organism=Plasmodium_falciparum_3D7 | gene_product=single-strand telomeric DNA-binding protein GBP2, putative | transcript_product=single-strand telomeric DNA-binding protein GBP2, putative | location=Pf3	4	4	4	29.53	246	0	35.872	19.5	74066000	4
PF3D7_1324900.1-p1	PF3D7_1324900.1-p1	transcript=PF3D7_1324900.1	gene=PF3D7_1324900	gene_product=L-lactate dehydrogenase	| transcript=PF3D7_1324900.1 | gene=PF3D7_1324900 | organism=Plasmodium_falciparum_3D7 | gene_product=L-lactate dehydrogenase | transcript_product=L-lactate dehydrogenase | location=Pf3D7_13_v3:1041157-1042107(+) | protein_length=316 | sequence_SO=chromos	4	4	4	34.107	316	0	24.955	20.9	72184000	5
PF3D7_1343000.1-p1	PF3D7_1343000.1-p1	transcript=PF3D7_1343000.1	gene=PF3D7_1343000	gene_product=phosphoethanolamine N-methyltransferase	| transcript=PF3D7_1343000.1 | gene=PF3D7_1343000 | organism=Plasmodium_falciparum_3D7 | gene_product=phosphoethanolamine N-methyltransferase | transcript_product=phosphoethanolamine N-methyltransferase | location=Pf3D7_13_v3:1696894-1698113(+) | protein_	6	6	6	31.043	266	0	48.717	25.9	71777000	4
PF3D7_1136500.1-p1;PF3D7_1136500.2-p1	PF3D7_1136500.1-p1;PF3D7_1136500.2-p1	transcript=PF3D7_1136500.1	gene=PF3D7_1136500	gene_product=casein kinase 1	| transcript=PF3D7_1136500.1 | gene=PF3D7_1136500 | organism=Plasmodium_falciparum_3D7 | gene_product=casein kinase 1 | transcript_product=casein kinase 1 | location=Pf3D7_11_v3:1433141-1435170(-) | protein_length=323 | sequence_SO=chromosome | SO=protein	10	10	10	37.63	323	0	93.783	27.6	69740000	6
PF3D7_1012900.1-p1	PF3D7_1012900.1-p1	transcript=PF3D7_1012900.1	gene=PF3D7_1012900	gene_product=autophagy-related protein 18	| transcript=PF3D7_1012900.1 | gene=PF3D7_1012900 | organism=Plasmodium_falciparum_3D7 | gene_product=autophagy-related protein 18 | transcript_product=autophagy-related protein 18 | location=Pf3D7_10_v3:496331-497573(-) | protein_length=380 | sequence_SO	6	6	6	43.519	380	0	39.991	18.7	66656000	6
PF3D7_0827900.1-p1	PF3D7_0827900.1-p1	transcript=PF3D7_0827900.1	gene=PF3D7_0827900	gene_product=protein disulfide isomerase	| transcript=PF3D7_0827900.1 | gene=PF3D7_0827900 | organism=Plasmodium_falciparum_3D7 | gene_product=protein disulfide isomerase | transcript_product=protein disulfide isomerase | location=Pf3D7_08_v3:1206788-1208394(-) | protein_length=483 | sequence_SO	5	5	5	55.514	483	0	9.0532	12.4	65318000	4
PF3D7_0922500.1-p1	PF3D7_0922500.1-p1	transcript=PF3D7_0922500.1	gene=PF3D7_0922500	gene_product=phosphoglycerate kinase	| transcript=PF3D7_0922500.1 | gene=PF3D7_0922500 | organism=Plasmodium_falciparum_3D7 | gene_product=phosphoglycerate kinase | transcript_product=phosphoglycerate kinase | location=Pf3D7_09_v3:913230-914480(+) | protein_length=416 | sequence_SO=chromosom	8	8	8	45.426	416	0	76.03	25	65052000	3
PF3D7_0102200.1-p1	PF3D7_0102200.1-p1	transcript=PF3D7_0102200.1	gene=PF3D7_0102200	gene_product=ring-infected erythrocyte surface antigen	| transcript=PF3D7_0102200.1 | gene=PF3D7_0102200 | organism=Plasmodium_falciparum_3D7 | gene_product=ring-infected erythrocyte surface antigen | transcript_product=ring-infected erythrocyte surface antigen | location=Pf3D7_01_v3:98819-102282(+) | protein	9	6	6	126.52	1085	0	13.491	9.7	64175000	6
PF3D7_1471100.1-p1	PF3D7_1471100.1-p1	transcript=PF3D7_1471100.1	gene=PF3D7_1471100	gene_product=exported protein 2	| transcript=PF3D7_1471100.1 | gene=PF3D7_1471100 | organism=Plasmodium_falciparum_3D7 | gene_product=exported protein 2 | transcript_product=exported protein 2 | location=Pf3D7_14_v3:2905163-2906565(-) | protein_length=287 | sequence_SO=chromosome | SO=p	4	4	4	33.411	287	0	9.5742	16	62371000	3
PF3D7_1211400.1-p1	PF3D7_1211400.1-p1	transcript=PF3D7_1211400.1	gene=PF3D7_1211400	gene_product=heat shock protein DNAJ homologue Pfj4	| transcript=PF3D7_1211400.1 | gene=PF3D7_1211400 | organism=Plasmodium_falciparum_3D7 | gene_product=heat shock protein DNAJ homologue Pfj4 | transcript_product=heat shock protein DNAJ homologue Pfj4 | location=Pf3D7_12_v3:505344-506662(+) | protein_leng	4	4	4	28.062	244	0	8.4779	19.7	62332000	3
PF3D7_0508600.1-p1	PF3D7_0508600.1-p1	transcript=PF3D7_0508600.1	gene=PF3D7_0508600	gene_product=conserved Plasmodium protein, unknown function	| transcript=PF3D7_0508600.1 | gene=PF3D7_0508600 | organism=Plasmodium_falciparum_3D7 | gene_product=conserved Plasmodium protein, unknown function | transcript_product=conserved Plasmodium protein, unknown function | location=Pf3D7_05_v3:356222-357010(+	4	4	4	30.256	262	0	16.614	22.1	61031000	2
PF3D7_0607000.1-p1	PF3D7_0607000.1-p1	transcript=PF3D7_0607000.1	gene=PF3D7_0607000	gene_product=translation initiation factor IF-2, putative	| transcript=PF3D7_0607000.1 | gene=PF3D7_0607000 | organism=Plasmodium_falciparum_3D7 | gene_product=translation initiation factor IF-2, putative | transcript_product=translation initiation factor IF-2, putative | location=Pf3D7_06_v3:293864-296797(+) |	10	10	10	112.36	977	0	206.61	12.9	59848000	7
PF3D7_1354300.1-p1	PF3D7_1354300.1-p1	transcript=PF3D7_1354300.1	gene=PF3D7_1354300	gene_product=large subunit rRNA methyltransferase, putative	| transcript=PF3D7_1354300.1 | gene=PF3D7_1354300 | organism=Plasmodium_falciparum_3D7 | gene_product=large subunit rRNA methyltransferase, putative | transcript_product=large subunit rRNA methyltransferase, putative | location=Pf3D7_13_v3:2164239-2167416	6	6	6	120.25	1019	0	91.01	7.1	58849000	5
PF3D7_0913000.1-p1	PF3D7_0913000.1-p1	transcript=PF3D7_0913000.1	gene=PF3D7_0913000	gene_product=conserved protein, unknown function	| transcript=PF3D7_0913000.1 | gene=PF3D7_0913000 | organism=Plasmodium_falciparum_3D7 | gene_product=conserved protein, unknown function | transcript_product=conserved protein, unknown function | location=Pf3D7_09_v3:569124-570374(-) | protein_length=147	3	3	3	17.359	147	0	13.986	32	58616000	3
PF3D7_1206200.1-p1	PF3D7_1206200.1-p1	transcript=PF3D7_1206200.1	gene=PF3D7_1206200	gene_product=eukaryotic translation initiation factor 3 subunit C, putative	| transcript=PF3D7_1206200.1 | gene=PF3D7_1206200 | organism=Plasmodium_falciparum_3D7 | gene_product=eukaryotic translation initiation factor 3 subunit C, putative | transcript_product=eukaryotic translation initiation factor 3 subunit C, putative | loca	7	7	7	116.01	984	0	12.868	7.1	57293000	5
PF3D7_0813300.1-p1	PF3D7_0813300.1-p1	transcript=PF3D7_0813300.1	gene=PF3D7_0813300	gene_product=conserved Plasmodium protein, unknown function	| transcript=PF3D7_0813300.1 | gene=PF3D7_0813300 | organism=Plasmodium_falciparum_3D7 | gene_product=conserved Plasmodium protein, unknown function | transcript_product=conserved Plasmodium protein, unknown function | location=Pf3D7_08_v3:656078-657630(+	5	5	5	36.255	315	0	38.064	14.6	56930000	4
PF3D7_1238800.1-p1	PF3D7_1238800.1-p1	transcript=PF3D7_1238800.1	gene=PF3D7_1238800	gene_product=acyl-CoA synthetase	| transcript=PF3D7_1238800.1 | gene=PF3D7_1238800 | organism=Plasmodium_falciparum_3D7 | gene_product=acyl-CoA synthetase | transcript_product=acyl-CoA synthetase | location=Pf3D7_12_v3:1610363-1612741(+) | protein_length=792 | sequence_SO=chromosome | SO	4	4	4	92.091	792	0	11.956	7.2	56924000	4
PF3D7_0612100.1-p1	PF3D7_0612100.1-p1	transcript=PF3D7_0612100.1	gene=PF3D7_0612100	gene_product=eukaryotic translation initiation factor 3 subunit L, putative	| transcript=PF3D7_0612100.1 | gene=PF3D7_0612100 | organism=Plasmodium_falciparum_3D7 | gene_product=eukaryotic translation initiation factor 3 subunit L, putative | transcript_product=eukaryotic translation initiation factor 3 subunit L, putative | loca	4	4	4	78.129	656	0	44.137	11	56221000	4
PF3D7_0930300.1-p1;PF3D7_1141700.1-p1	PF3D7_0930300.1-p1	transcript=PF3D7_0930300.1	gene=PF3D7_0930300	gene_product=merozoite surface protein 1	| transcript=PF3D7_0930300.1 | gene=PF3D7_0930300 | organism=Plasmodium_falciparum_3D7 | gene_product=merozoite surface protein 1 | transcript_product=merozoite surface protein 1 | location=Pf3D7_09_v3:1201812-1206974(+) | protein_length=1720 | sequence_S	13	13	13	195.72	1720	0	196.2	9.1	55489000	7
PF3D7_0608700.1-p1	PF3D7_0608700.1-p1	transcript=PF3D7_0608700.1	gene=PF3D7_0608700	gene_product=T-complex protein 1 subunit zeta	| transcript=PF3D7_0608700.1 | gene=PF3D7_0608700 | organism=Plasmodium_falciparum_3D7 | gene_product=T-complex protein 1 subunit zeta | transcript_product=T-complex protein 1 subunit zeta | location=Pf3D7_06_v3:358391-360203(+) | protein_length=543 | seq	6	6	6	61.533	543	0	24.17	17.5	55320000	6
PF3D7_1129000.1-p1	PF3D7_1129000.1-p1	transcript=PF3D7_1129000.1	gene=PF3D7_1129000	gene_product=spermidine synthase	| transcript=PF3D7_1129000.1 | gene=PF3D7_1129000 | organism=Plasmodium_falciparum_3D7 | gene_product=spermidine synthase | transcript_product=spermidine synthase | location=Pf3D7_11_v3:1121930-1123377(+) | protein_length=321 | sequence_SO=chromosome | SO	4	4	4	36.595	321	0	6.5057	13.4	55230000	5
PF3D7_0707200.1-p1	PF3D7_0707200.1-p1	transcript=PF3D7_0707200.1	gene=PF3D7_0707200	gene_product=conserved Plasmodium protein, unknown function	| transcript=PF3D7_0707200.1 | gene=PF3D7_0707200 | organism=Plasmodium_falciparum_3D7 | gene_product=conserved Plasmodium protein, unknown function | transcript_product=conserved Plasmodium protein, unknown function | location=Pf3D7_07_v3:329936-336325(-	7	7	7	256.94	2129	0	146.81	4.2	54593000	2
PF3D7_1426100.1-p1	PF3D7_1426100.1-p1	transcript=PF3D7_1426100.1	gene=PF3D7_1426100	gene_product=transcription factor BTF3, putative	| transcript=PF3D7_1426100.1 | gene=PF3D7_1426100 | organism=Plasmodium_falciparum_3D7 | gene_product=transcription factor BTF3, putative | transcript_product=transcription factor BTF3, putative | location=Pf3D7_14_v3:1018745-1019260(-) | protein_length=1	3	3	3	19.393	171	0	5.6218	19.9	52938000	2
PF3D7_1224300.1-p1	PF3D7_1224300.1-p1	transcript=PF3D7_1224300.1	gene=PF3D7_1224300	gene_product=polyadenylate-binding protein 1, putative	| transcript=PF3D7_1224300.1 | gene=PF3D7_1224300 | organism=Plasmodium_falciparum_3D7 | gene_product=polyadenylate-binding protein 1, putative | transcript_product=polyadenylate-binding protein 1, putative | location=Pf3D7_12_v3:988628-991255(+) | protei	9	9	9	97.229	875	0	43.609	17.3	52266000	9
PF3D7_1026000.1-p1	PF3D7_1026000.1-p1	transcript=PF3D7_1026000.1	gene=PF3D7_1026000	gene_product=conserved Plasmodium protein, unknown function	| transcript=PF3D7_1026000.1 | gene=PF3D7_1026000 | organism=Plasmodium_falciparum_3D7 | gene_product=conserved Plasmodium protein, unknown function | transcript_product=conserved Plasmodium protein, unknown function | location=Pf3D7_10_v3:1098455-1099882	5	5	5	43.153	363	0	49.773	14	52192000	2
PF3D7_0608800.1-p1	PF3D7_0608800.1-p1	transcript=PF3D7_0608800.1	gene=PF3D7_0608800	gene_product=ornithine aminotransferase	| transcript=PF3D7_0608800.1 | gene=PF3D7_0608800 | organism=Plasmodium_falciparum_3D7 | gene_product=ornithine aminotransferase | transcript_product=ornithine aminotransferase | location=Pf3D7_06_v3:362635-363879(+) | protein_length=414 | sequence_SO=chr	6	6	6	46.055	414	0	23.247	15.9	52191000	5
PF3D7_0527900.1-p1	PF3D7_0527900.1-p1	transcript=PF3D7_0527900.1	gene=PF3D7_0527900	gene_product=ATP-dependent RNA helicase DDX41, putative	| transcript=PF3D7_0527900.1 | gene=PF3D7_0527900 | organism=Plasmodium_falciparum_3D7 | gene_product=ATP-dependent RNA helicase DDX41, putative | transcript_product=ATP-dependent RNA helicase DDX41, putative | location=Pf3D7_05_v3:1153676-1155673(+) | pr	6	6	6	76.204	665	0	16.619	10.8	51480000	6
PF3D7_1453100.1-p1	PF3D7_1453100.1-p1	transcript=PF3D7_1453100.1	gene=PF3D7_1453100	gene_product=dynactin subunit 4, putative	| transcript=PF3D7_1453100.1 | gene=PF3D7_1453100 | organism=Plasmodium_falciparum_3D7 | gene_product=dynactin subunit 4, putative | transcript_product=dynactin subunit 4, putative | location=Pf3D7_14_v3:2176837-2178729(-) | protein_length=630 | sequence_	1	1	1	75.144	630	0.0046154	1.5063	3.2	50249000	1
PF3D7_0212900.1-p1	PF3D7_0212900.1-p1	transcript=PF3D7_0212900.1	gene=PF3D7_0212900	gene_product=arginyl-tRNA--protein transferase	| transcript=PF3D7_0212900.1 | gene=PF3D7_0212900 | organism=Plasmodium_falciparum_3D7 | gene_product=arginyl-tRNA--protein transferase | transcript_product=arginyl-tRNA--protein transferase | location=Pf3D7_02_v3:533253-534350(+) | protein_length=365 | s	3	3	3	42.939	365	0	26.191	8.8	50032000	1
PF3D7_0723900.1-p1	PF3D7_0723900.1-p1	transcript=PF3D7_0723900.1	gene=PF3D7_0723900	gene_product=RNA-binding protein, putative	| transcript=PF3D7_0723900.1 | gene=PF3D7_0723900 | organism=Plasmodium_falciparum_3D7 | gene_product=RNA-binding protein, putative | transcript_product=RNA-binding protein, putative | location=Pf3D7_07_v3:1000701-1004746(-) | protein_length=1222 | sequen	4	4	4	144.63	1222	0	9.5328	3.5	50023000	5
PF3D7_0711500.1-p1	PF3D7_0711500.1-p1	transcript=PF3D7_0711500.1	gene=PF3D7_0711500	gene_product=regulator of chromosome condensation, putative	| transcript=PF3D7_0711500.1 | gene=PF3D7_0711500 | organism=Plasmodium_falciparum_3D7 | gene_product=regulator of chromosome condensation, putative | transcript_product=regulator of chromosome condensation, putative | location=Pf3D7_07_v3:505245-507311(+	4	4	4	78.896	688	0	153.28	7.7	49907000	3
PF3D7_1364100.1-p1	PF3D7_1364100.1-p1	transcript=PF3D7_1364100.1	gene=PF3D7_1364100	gene_product=6-cysteine protein	| transcript=PF3D7_1364100.1 | gene=PF3D7_1364100 | organism=Plasmodium_falciparum_3D7 | gene_product=6-cysteine protein | transcript_product=6-cysteine protein | location=Pf3D7_13_v3:2568556-2570946(+) | protein_length=796 | sequence_SO=chromosome | SO=p	6	6	6	92.727	796	0	17.438	9.7	49579000	5
PF3D7_1419000.1-p1	PF3D7_1419000.1-p1	transcript=PF3D7_1419000.1	gene=PF3D7_1419000	gene_product=conserved Plasmodium protein, unknown function	| transcript=PF3D7_1419000.1 | gene=PF3D7_1419000 | organism=Plasmodium_falciparum_3D7 | gene_product=conserved Plasmodium protein, unknown function | transcript_product=conserved Plasmodium protein, unknown function | location=Pf3D7_14_v3:786958-790458(-	4	4	4	136.94	1166	0	11.132	3.3	47847000	3
PF3D7_0503300.1-p1	PF3D7_0503300.1-p1	transcript=PF3D7_0503300.1	gene=PF3D7_0503300	gene_product=serine/arginine-rich splicing factor 12	| transcript=PF3D7_0503300.1 | gene=PF3D7_0503300 | organism=Plasmodium_falciparum_3D7 | gene_product=serine/arginine-rich splicing factor 12 | transcript_product=serine/arginine-rich splicing factor 12 | location=Pf3D7_05_v3:135004-135930(-) | protein_le	5	5	5	37.699	308	0	7.9778	16.2	47626000	3
PF3D7_1306200.1-p1	PF3D7_1306200.1-p1	transcript=PF3D7_1306200.1	gene=PF3D7_1306200	gene_product=conserved Plasmodium protein, unknown function	| transcript=PF3D7_1306200.1 | gene=PF3D7_1306200 | organism=Plasmodium_falciparum_3D7 | gene_product=conserved Plasmodium protein, unknown function | transcript_product=conserved Plasmodium protein, unknown function | location=Pf3D7_13_v3:289564-291000(-	5	5	5	56.811	478	0	24.25	16.3	46877000	5
PF3D7_1220900.1-p1	PF3D7_1220900.1-p1	transcript=PF3D7_1220900.1	gene=PF3D7_1220900	gene_product=heterochromatin protein 1	| transcript=PF3D7_1220900.1 | gene=PF3D7_1220900 | organism=Plasmodium_falciparum_3D7 | gene_product=heterochromatin protein 1 | transcript_product=heterochromatin protein 1 | location=Pf3D7_12_v3:831252-832052(-) | protein_length=266 | sequence_SO=chrom	4	4	4	31.018	266	0	16.034	22.2	46299000	4
PF3D7_1212700.1-p1	PF3D7_1212700.1-p1	transcript=PF3D7_1212700.1	gene=PF3D7_1212700	gene_product=eukaryotic translation initiation factor 3 subunit A, putative	| transcript=PF3D7_1212700.1 | gene=PF3D7_1212700 | organism=Plasmodium_falciparum_3D7 | gene_product=eukaryotic translation initiation factor 3 subunit A, putative | transcript_product=eukaryotic translation initiation factor 3 subunit A, putative | loca	7	7	7	166.06	1377	0	53.351	6	45522000	8
PF3D7_1007700.1-p1	PF3D7_1007700.1-p1	transcript=PF3D7_1007700.1	gene=PF3D7_1007700	gene_product=AP2 domain transcription factor AP2-I	| transcript=PF3D7_1007700.1 | gene=PF3D7_1007700 | organism=Plasmodium_falciparum_3D7 | gene_product=AP2 domain transcription factor AP2-I | transcript_product=AP2 domain transcription factor AP2-I | location=Pf3D7_10_v3:301126-305919(-) | protein_length	3	3	3	182.66	1597	0	4.2006	2	45334000	3
PF3D7_1108400.1-p1	PF3D7_1108400.1-p1	transcript=PF3D7_1108400.1	gene=PF3D7_1108400	gene_product=casein kinase 2, alpha subunit	| transcript=PF3D7_1108400.1 | gene=PF3D7_1108400 | organism=Plasmodium_falciparum_3D7 | gene_product=casein kinase 2, alpha subunit | transcript_product=casein kinase 2, alpha subunit | location=Pf3D7_11_v3:365093-366100(+) | protein_length=335 | sequenc	4	4	4	39.89	335	0	39.086	16.1	44601000	7
PF3D7_1104400.1-p1	PF3D7_1104400.1-p1	transcript=PF3D7_1104400.1	gene=PF3D7_1104400	gene_product=thioredoxin, putative	| transcript=PF3D7_1104400.1 | gene=PF3D7_1104400 | organism=Plasmodium_falciparum_3D7 | gene_product=thioredoxin, putative | transcript_product=thioredoxin, putative | location=Pf3D7_11_v3:196767-198355(+) | protein_length=424 | sequence_SO=chromosome |	6	6	6	49.266	424	0	9.7537	14.4	42611000	3
PF3D7_0702500.1-p1	PF3D7_0702500.1-p1	transcript=PF3D7_0702500.1	gene=PF3D7_0702500	gene_product=Plasmodium exported protein, unknown function	| transcript=PF3D7_0702500.1 | gene=PF3D7_0702500 | organism=Plasmodium_falciparum_3D7 | gene_product=Plasmodium exported protein, unknown function | transcript_product=Plasmodium exported protein, unknown function | location=Pf3D7_07_v3:104957-105989(-)	3	3	3	27.673	253	0	9.324	19	42352000	5
PF3D7_1407500.1-p1	PF3D7_1407500.1-p1	transcript=PF3D7_1407500.1	gene=PF3D7_1407500	gene_product=multifunctional methyltransferase subunit TRM112, putative	| transcript=PF3D7_1407500.1 | gene=PF3D7_1407500 | organism=Plasmodium_falciparum_3D7 | gene_product=multifunctional methyltransferase subunit TRM112, putative | transcript_product=multifunctional methyltransferase subunit TRM112, putative | location=Pf3	3	3	3	14.234	125	0	12.178	23.2	41251000	5
PF3D7_0721300.1-p1	PF3D7_0721300.1-p1	transcript=PF3D7_0721300.1	gene=PF3D7_0721300	gene_product=ATP-dependent RNA helicase DBP7, putative	| transcript=PF3D7_0721300.1 | gene=PF3D7_0721300 | organism=Plasmodium_falciparum_3D7 | gene_product=ATP-dependent RNA helicase DBP7, putative | transcript_product=ATP-dependent RNA helicase DBP7, putative | location=Pf3D7_07_v3:922285-924984(+) | protei	1	1	1	105.03	899	0	55.44	1.1	40782000	1
PF3D7_0810600.1-p1	PF3D7_0810600.1-p1	transcript=PF3D7_0810600.1	gene=PF3D7_0810600	gene_product=ATP-dependent RNA helicase DBP1, putative	| transcript=PF3D7_0810600.1 | gene=PF3D7_0810600 | organism=Plasmodium_falciparum_3D7 | gene_product=ATP-dependent RNA helicase DBP1, putative | transcript_product=ATP-dependent RNA helicase DBP1, putative | location=Pf3D7_08_v3:541971-544796(+) | protei	5	5	5	108.63	941	0	72.585	6.9	40438000	4
PF3D7_0716800.1-p1	PF3D7_0716800.1-p1	transcript=PF3D7_0716800.1	gene=PF3D7_0716800	gene_product=eukaryotic translation initiation factor 3 subunit I, putative	| transcript=PF3D7_0716800.1 | gene=PF3D7_0716800 | organism=Plasmodium_falciparum_3D7 | gene_product=eukaryotic translation initiation factor 3 subunit I, putative | transcript_product=eukaryotic translation initiation factor 3 subunit I, putative | loca	4	4	4	37.284	327	0	24.25	19	40026000	4
PF3D7_1225500.1-p1	PF3D7_1225500.1-p1	transcript=PF3D7_1225500.1	gene=PF3D7_1225500	gene_product=small subunit rRNA processing factor, putative	| transcript=PF3D7_1225500.1 | gene=PF3D7_1225500 | organism=Plasmodium_falciparum_3D7 | gene_product=small subunit rRNA processing factor, putative | transcript_product=small subunit rRNA processing factor, putative | location=Pf3D7_12_v3:1033551-1035112	3	3	3	52.53	443	0	161.06	9.3	39917000	3
PF3D7_0314600.1-p1	PF3D7_0314600.1-p1	transcript=PF3D7_0314600.1	gene=PF3D7_0314600	gene_product=conserved Plasmodium protein, unknown function	| transcript=PF3D7_0314600.1 | gene=PF3D7_0314600 | organism=Plasmodium_falciparum_3D7 | gene_product=conserved Plasmodium protein, unknown function | transcript_product=conserved Plasmodium protein, unknown function | location=Pf3D7_03_v3:586555-587331(+	6	6	6	31.523	258	0	32.863	22.9	37787000	4
PF3D7_1234900.1-p1	PF3D7_1234900.1-p1	transcript=PF3D7_1234900.1	gene=PF3D7_1234900	gene_product=conserved Plasmodium protein, unknown function	| transcript=PF3D7_1234900.1 | gene=PF3D7_1234900 | organism=Plasmodium_falciparum_3D7 | gene_product=conserved Plasmodium protein, unknown function | transcript_product=conserved Plasmodium protein, unknown function | location=Pf3D7_12_v3:1458233-1459182	2	2	2	16.216	151	0	51.379	23.2	37711000	3
PF3D7_1307800.1-p1	PF3D7_1307800.1-p1	transcript=PF3D7_1307800.1	gene=PF3D7_1307800	gene_product=FHA domain-containing protein, putative	| transcript=PF3D7_1307800.1 | gene=PF3D7_1307800 | organism=Plasmodium_falciparum_3D7 | gene_product=FHA domain-containing protein, putative | transcript_product=FHA domain-containing protein, putative | location=Pf3D7_13_v3:348743-350788(-) | protein_le	5	5	5	68.283	561	0	19.237	9.6	37265000	4
PF3D7_0212300.1-p1	PF3D7_0212300.1-p1	transcript=PF3D7_0212300.1	gene=PF3D7_0212300	gene_product=peptide chain release factor subunit 1, putative	| transcript=PF3D7_0212300.1 | gene=PF3D7_0212300 | organism=Plasmodium_falciparum_3D7 | gene_product=peptide chain release factor subunit 1, putative | transcript_product=peptide chain release factor subunit 1, putative | location=Pf3D7_02_v3:492616-4943	4	4	4	48.063	427	0	15.311	9.1	36979000	5
PF3D7_0503400.1-p1	PF3D7_0503400.1-p1	transcript=PF3D7_0503400.1	gene=PF3D7_0503400	gene_product=actin-depolymerizing factor 1	| transcript=PF3D7_0503400.1 | gene=PF3D7_0503400 | organism=Plasmodium_falciparum_3D7 | gene_product=actin-depolymerizing factor 1 | transcript_product=actin-depolymerizing factor 1 | location=Pf3D7_05_v3:140710-141471(+) | protein_length=122 | sequence_	2	2	2	13.741	122	0	19.875	30.3	36433000	2
PF3D7_0821000.1-p1	PF3D7_0821000.1-p1	transcript=PF3D7_0821000.1	gene=PF3D7_0821000	gene_product=conserved Plasmodium protein, unknown function	| transcript=PF3D7_0821000.1 | gene=PF3D7_0821000 | organism=Plasmodium_falciparum_3D7 | gene_product=conserved Plasmodium protein, unknown function | transcript_product=conserved Plasmodium protein, unknown function | location=Pf3D7_08_v3:948745-950899(+	5	5	5	60.542	514	0	14.745	9.9	36083000	5
PF3D7_0812500.1-p1	PF3D7_0812500.1-p1	transcript=PF3D7_0812500.1	gene=PF3D7_0812500	gene_product=RNA-binding protein, putative	| transcript=PF3D7_0812500.1 | gene=PF3D7_0812500 | organism=Plasmodium_falciparum_3D7 | gene_product=RNA-binding protein, putative | transcript_product=RNA-binding protein, putative | location=Pf3D7_08_v3:626069-628945(-) | protein_length=958 | sequence_	6	6	6	117.08	958	0	240.01	6.5	35814000	5
PF3D7_0523000.1-p1	PF3D7_0523000.1-p1	transcript=PF3D7_0523000.1	gene=PF3D7_0523000	gene_product=multidrug resistance protein 1	| transcript=PF3D7_0523000.1 | gene=PF3D7_0523000 | organism=Plasmodium_falciparum_3D7 | gene_product=multidrug resistance protein 1 | transcript_product=multidrug resistance protein 1 | location=Pf3D7_05_v3:957890-962149(+) | protein_length=1419 | sequen	3	3	3	162.25	1419	0	13.315	3.1	35026000	3
PF3D7_0504400.1-p1	PF3D7_0504400.1-p1	transcript=PF3D7_0504400.1	gene=PF3D7_0504400	gene_product=ATP-dependent helicase, putative	| transcript=PF3D7_0504400.1 | gene=PF3D7_0504400 | organism=Plasmodium_falciparum_3D7 | gene_product=ATP-dependent helicase, putative | transcript_product=ATP-dependent helicase, putative | location=Pf3D7_05_v3:172150-174417(+) | protein_length=755 | seq	5	5	5	87.597	755	0	109.64	9.1	34972000	1
PF3D7_1353100.1-p1	PF3D7_1353100.1-p1	transcript=PF3D7_1353100.1	gene=PF3D7_1353100	gene_product=Plasmodium exported protein, unknown function	| transcript=PF3D7_1353100.1 | gene=PF3D7_1353100 | organism=Plasmodium_falciparum_3D7 | gene_product=Plasmodium exported protein, unknown function | transcript_product=Plasmodium exported protein, unknown function | location=Pf3D7_13_v3:2124272-2125270(-	3	3	3	32.783	285	0	14.752	14.4	34434000	3
PF3D7_0831700.1-p1	PF3D7_0831700.1-p1	transcript=PF3D7_0831700.1	gene=PF3D7_0831700	gene_product=heat shock protein 70	| transcript=PF3D7_0831700.1 | gene=PF3D7_0831700 | organism=Plasmodium_falciparum_3D7 | gene_product=heat shock protein 70 | transcript_product=heat shock protein 70 | location=Pf3D7_08_v3:1365467-1367506(-) | protein_length=679 | sequence_SO=chromosome	5	1	1	75.052	679	0.0057971	1.0659	8.7	33864000	1
PF3D7_0905400.1-p1	PF3D7_0905400.1-p1	transcript=PF3D7_0905400.1	gene=PF3D7_0905400	gene_product=high molecular weight rhoptry protein 3	| transcript=PF3D7_0905400.1 | gene=PF3D7_0905400 | organism=Plasmodium_falciparum_3D7 | gene_product=high molecular weight rhoptry protein 3 | transcript_product=high molecular weight rhoptry protein 3 | location=Pf3D7_09_v3:270740-274789(-) | protein_le	4	4	4	104.85	897	0	85.707	5.9	33712000	3
PF3D7_0731300.1-p1	PF3D7_0731300.1-p1	transcript=PF3D7_0731300.1	gene=PF3D7_0731300	gene_product=Plasmodium exported protein (PHISTb), unknown function	| transcript=PF3D7_0731300.1 | gene=PF3D7_0731300 | organism=Plasmodium_falciparum_3D7 | gene_product=Plasmodium exported protein (PHISTb), unknown function | transcript_product=Plasmodium exported protein (PHISTb), unknown function | location=Pf3D7_07_v3	4	4	4	37.723	317	0	7.5264	14.8	33513000	2
PF3D7_1471000.1-p1	PF3D7_1471000.1-p1	transcript=PF3D7_1471000.1	gene=PF3D7_1471000	gene_product=RNA 3-terminal phosphate cyclase-like protein, putative	| transcript=PF3D7_1471000.1 | gene=PF3D7_1471000 | organism=Plasmodium_falciparum_3D7 | gene_product=RNA 3-terminal phosphate cyclase-like protein, putative | transcript_product=RNA 3-terminal phosphate cyclase-like protein, putative | location=Pf3D7_1	5	5	5	54.895	467	0	58.435	14.3	32355000	3
PF3D7_1352500.1-p1	PF3D7_1352500.1-p1	transcript=PF3D7_1352500.1	gene=PF3D7_1352500	gene_product=thioredoxin-related protein, putative	| transcript=PF3D7_1352500.1 | gene=PF3D7_1352500 | organism=Plasmodium_falciparum_3D7 | gene_product=thioredoxin-related protein, putative | transcript_product=thioredoxin-related protein, putative | location=Pf3D7_13_v3:2093365-2094337(-) | protein_leng	3	3	3	23.988	208	0	10.139	15.9	31339000	3
PF3D7_0812400.1-p1	PF3D7_0812400.1-p1	transcript=PF3D7_0812400.1	gene=PF3D7_0812400	gene_product=karyopherin alpha	| transcript=PF3D7_0812400.1 | gene=PF3D7_0812400 | organism=Plasmodium_falciparum_3D7 | gene_product=karyopherin alpha | transcript_product=karyopherin alpha | location=Pf3D7_08_v3:621805-623442(-) | protein_length=545 | sequence_SO=chromosome | SO=prote	4	4	4	61.158	545	0	70.505	8.6	31267000	3
PF3D7_1446600.1-p1	PF3D7_1446600.1-p1	transcript=PF3D7_1446600.1	gene=PF3D7_1446600	gene_product=centrin-2	| transcript=PF3D7_1446600.1 | gene=PF3D7_1446600 | organism=Plasmodium_falciparum_3D7 | gene_product=centrin-2 | transcript_product=centrin-2 | location=Pf3D7_14_v3:1917232-1918010(-) | protein_length=168 | sequence_SO=chromosome | SO=protein_coding | is	3	3	3	19.31	168	0	17.38	32.7	30834000	3
PF3D7_0205800.1-p1	PF3D7_0205800.1-p1	transcript=PF3D7_0205800.1	gene=PF3D7_0205800	gene_product=PH domain-containing protein, putative	| transcript=PF3D7_0205800.1 | gene=PF3D7_0205800 | organism=Plasmodium_falciparum_3D7 | gene_product=PH domain-containing protein, putative | transcript_product=PH domain-containing protein, putative | location=Pf3D7_02_v3:232729-233476(-) | protein_leng	3	3	3	14.405	120	0	15.345	35.8	30556000	5
PF3D7_1330600.1-p1	PF3D7_1330600.1-p1	transcript=PF3D7_1330600.1	gene=PF3D7_1330600	gene_product=elongation factor Tu, putative	| transcript=PF3D7_1330600.1 | gene=PF3D7_1330600 | organism=Plasmodium_falciparum_3D7 | gene_product=elongation factor Tu, putative | transcript_product=elongation factor Tu, putative | location=Pf3D7_13_v3:1287891-1289408(-) | protein_length=505 | seque	5	5	5	57.631	505	0	8.3689	11.1	29768000	4
PF3D7_1412300.1-p1	PF3D7_1412300.1-p1	transcript=PF3D7_1412300.1	gene=PF3D7_1412300	gene_product=nuclear transport factor 2, putative	| transcript=PF3D7_1412300.1 | gene=PF3D7_1412300 | organism=Plasmodium_falciparum_3D7 | gene_product=nuclear transport factor 2, putative | transcript_product=nuclear transport factor 2, putative | location=Pf3D7_14_v3:491494-492221(-) | protein_length=1	3	3	3	14.438	125	0	13.368	24	29591000	3
PF3D7_1023900.1-p1	PF3D7_1023900.1-p1	transcript=PF3D7_1023900.1	gene=PF3D7_1023900	gene_product=chromodomain-helicase-DNA-binding protein 1 homolog, putative	| transcript=PF3D7_1023900.1 | gene=PF3D7_1023900 | organism=Plasmodium_falciparum_3D7 | gene_product=chromodomain-helicase-DNA-binding protein 1 homolog, putative | transcript_product=chromodomain-helicase-DNA-binding protein 1 homolog, putative | locati	7	7	7	381.25	3328	0	90.912	2.4	29420000	6
PF3D7_1107700.1-p1	PF3D7_1107700.1-p1	transcript=PF3D7_1107700.1	gene=PF3D7_1107700	gene_product=pescadillo homolog	| transcript=PF3D7_1107700.1 | gene=PF3D7_1107700 | organism=Plasmodium_falciparum_3D7 | gene_product=pescadillo homolog | transcript_product=pescadillo homolog | location=Pf3D7_11_v3:326881-328812(+) | protein_length=643 | sequence_SO=chromosome | SO=pro	5	5	5	77.179	643	0	96.985	8.9	29015000	4
PF3D7_0716100.1-p1	PF3D7_0716100.1-p1	transcript=PF3D7_0716100.1	gene=PF3D7_0716100	gene_product=protein SDA1, putative	| transcript=PF3D7_0716100.1 | gene=PF3D7_0716100 | organism=Plasmodium_falciparum_3D7 | gene_product=protein SDA1, putative | transcript_product=protein SDA1, putative | location=Pf3D7_07_v3:707699-710908(-) | protein_length=1069 | sequence_SO=chromosome	5	5	5	126.48	1069	0	61.483	5.2	28742000	4
PF3D7_0513600.1-p1	PF3D7_0513600.1-p1	transcript=PF3D7_0513600.1	gene=PF3D7_0513600	gene_product=deoxyribodipyrimidine photo-lyase, putative	| transcript=PF3D7_0513600.1 | gene=PF3D7_0513600 | organism=Plasmodium_falciparum_3D7 | gene_product=deoxyribodipyrimidine photo-lyase, putative | transcript_product=deoxyribodipyrimidine photo-lyase, putative | location=Pf3D7_05_v3:574941-578505(-) | pr	7	7	7	129.2	1113	0	52.766	6.8	28736000	2
PF3D7_0702400.1-p1	PF3D7_0702400.1-p1	transcript=PF3D7_0702400.1	gene=PF3D7_0702400	gene_product=small exported membrane protein 1	| transcript=PF3D7_0702400.1 | gene=PF3D7_0702400 | organism=Plasmodium_falciparum_3D7 | gene_product=small exported membrane protein 1 | transcript_product=small exported membrane protein 1 | location=Pf3D7_07_v3:101694-102285(+) | protein_length=123 | s	3	3	3	14.195	123	0	15.044	27.6	27695000	3
PF3D7_1459400.1-p1	PF3D7_1459400.1-p1	transcript=PF3D7_1459400.1	gene=PF3D7_1459400	gene_product=conserved Plasmodium protein, unknown function	| transcript=PF3D7_1459400.1 | gene=PF3D7_1459400 | organism=Plasmodium_falciparum_3D7 | gene_product=conserved Plasmodium protein, unknown function | transcript_product=conserved Plasmodium protein, unknown function | location=Pf3D7_14_v3:2433361-2434383	2	2	2	40.068	340	0	12.61	8.2	27673000	3
PF3D7_1434200.1-p1	PF3D7_1434200.1-p1	transcript=PF3D7_1434200.1	gene=PF3D7_1434200	gene_product=calmodulin	| transcript=PF3D7_1434200.1 | gene=PF3D7_1434200 | organism=Plasmodium_falciparum_3D7 | gene_product=calmodulin | transcript_product=calmodulin | location=Pf3D7_14_v3:1368815-1369796(-) | protein_length=149 | sequence_SO=chromosome | SO=protein_coding |	4	4	4	16.931	149	0	39.11	26.8	27295000	3
PF3D7_1115800.1-p1	PF3D7_1115800.1-p1	transcript=PF3D7_1115800.1	gene=PF3D7_1115800	gene_product=conserved Plasmodium protein, unknown function	| transcript=PF3D7_1115800.1 | gene=PF3D7_1115800 | organism=Plasmodium_falciparum_3D7 | gene_product=conserved Plasmodium protein, unknown function | transcript_product=conserved Plasmodium protein, unknown function | location=Pf3D7_11_v3:596289-597203(-	4	4	4	33.88	304	0	26.875	14.1	27289000	4
PF3D7_1120700.1-p1	PF3D7_1120700.1-p1	transcript=PF3D7_1120700.1	gene=PF3D7_1120700	gene_product=conserved Plasmodium protein, unknown function	| transcript=PF3D7_1120700.1 | gene=PF3D7_1120700 | organism=Plasmodium_falciparum_3D7 | gene_product=conserved Plasmodium protein, unknown function | transcript_product=conserved Plasmodium protein, unknown function | location=Pf3D7_11_v3:784592-788350(-	1	1	1	149.75	1252	0.004644	1.5404	0.8	26884000	1
PF3D7_1108000.1-p1	PF3D7_1108000.1-p1	transcript=PF3D7_1108000.1	gene=PF3D7_1108000	gene_product=IWS1-like protein, putative	| transcript=PF3D7_1108000.1 | gene=PF3D7_1108000 | organism=Plasmodium_falciparum_3D7 | gene_product=IWS1-like protein, putative | transcript_product=IWS1-like protein, putative | location=Pf3D7_11_v3:352556-354262(+) | protein_length=568 | sequence_SO=c	4	4	4	66.546	568	0	16.698	7.4	26338000	1
PF3D7_0627500.1-p1	PF3D7_0627500.1-p1	transcript=PF3D7_0627500.1	gene=PF3D7_0627500	gene_product=protein DJ-1	| transcript=PF3D7_0627500.1 | gene=PF3D7_0627500 | organism=Plasmodium_falciparum_3D7 | gene_product=protein DJ-1 | transcript_product=protein DJ-1 | location=Pf3D7_06_v3:1101734-1102852(-) | protein_length=189 | sequence_SO=chromosome | SO=protein_codin	4	4	4	20.292	189	0	7.082	30.7	26100000	4
PF3D7_1225300.1-p1	PF3D7_1225300.1-p1	transcript=PF3D7_1225300.1	gene=PF3D7_1225300	gene_product=conserved Plasmodium protein, unknown function	| transcript=PF3D7_1225300.1 | gene=PF3D7_1225300 | organism=Plasmodium_falciparum_3D7 | gene_product=conserved Plasmodium protein, unknown function | transcript_product=conserved Plasmodium protein, unknown function | location=Pf3D7_12_v3:1029862-1031388	4	4	4	40.74	346	0	30.766	15.9	25870000	4
PF3D7_1239700.1-p1	PF3D7_1239700.1-p1	transcript=PF3D7_1239700.1	gene=PF3D7_1239700	gene_product=ATP-dependent zinc metalloprotease FTSH 1	| transcript=PF3D7_1239700.1 | gene=PF3D7_1239700 | organism=Plasmodium_falciparum_3D7 | gene_product=ATP-dependent zinc metalloprotease FTSH 1 | transcript_product=ATP-dependent zinc metalloprotease FTSH 1 | location=Pf3D7_12_v3:1655487-1658129(+) | prot	5	5	5	100.96	880	0	52.608	8.4	25808000	6
PF3D7_1438000.1-p1	PF3D7_1438000.1-p1	transcript=PF3D7_1438000.1	gene=PF3D7_1438000	gene_product=eukaryotic translation initiation factor eIF2A, putative	| transcript=PF3D7_1438000.1 | gene=PF3D7_1438000 | organism=Plasmodium_falciparum_3D7 | gene_product=eukaryotic translation initiation factor eIF2A, putative | transcript_product=eukaryotic translation initiation factor eIF2A, putative | location=Pf3D7_1	7	7	7	76.832	661	0	126.12	12.6	25661000	4
PF3D7_0934500.1-p1	PF3D7_0934500.1-p1	transcript=PF3D7_0934500.1	gene=PF3D7_0934500	gene_product=V-type proton ATPase subunit E, putative	| transcript=PF3D7_0934500.1 | gene=PF3D7_0934500 | organism=Plasmodium_falciparum_3D7 | gene_product=V-type proton ATPase subunit E, putative | transcript_product=V-type proton ATPase subunit E, putative | location=Pf3D7_09_v3:1350836-1351929(-) | protei	3	3	3	27.19	235	0	11.211	14	25230000	3
PF3D7_0829200.1-p1	PF3D7_0829200.1-p1	transcript=PF3D7_0829200.1	gene=PF3D7_0829200	gene_product=prohibitin, putative	| transcript=PF3D7_0829200.1 | gene=PF3D7_0829200 | organism=Plasmodium_falciparum_3D7 | gene_product=prohibitin, putative | transcript_product=prohibitin, putative | location=Pf3D7_08_v3:1254558-1255376(+) | protein_length=272 | sequence_SO=chromosome |	2	2	2	30.558	272	0	8.3768	10.7	24915000	1
PF3D7_0209800.1-p1	PF3D7_0209800.1-p1	transcript=PF3D7_0209800.1	gene=PF3D7_0209800	gene_product=ATP-dependent RNA helicase UAP56	| transcript=PF3D7_0209800.1 | gene=PF3D7_0209800 | organism=Plasmodium_falciparum_3D7 | gene_product=ATP-dependent RNA helicase UAP56 | transcript_product=ATP-dependent RNA helicase UAP56 | location=Pf3D7_02_v3:404281-406355(-) | protein_length=457 | seq	3	3	3	52.223	457	0	34.112	12	24845000	4
PF3D7_1231100.1-p1	PF3D7_1231100.1-p1	transcript=PF3D7_1231100.1	gene=PF3D7_1231100	gene_product=ras-related protein Rab-2	| transcript=PF3D7_1231100.1 | gene=PF3D7_1231100 | organism=Plasmodium_falciparum_3D7 | gene_product=ras-related protein Rab-2 | transcript_product=ras-related protein Rab-2 | location=Pf3D7_12_v3:1276257-1277734(+) | protein_length=213 | sequence_SO=chr	3	3	3	24.423	213	0	6.5993	16.4	24817000	3
PF3D7_1020900.1-p1	PF3D7_1020900.1-p1	transcript=PF3D7_1020900.1	gene=PF3D7_1020900	gene_product=ADP-ribosylation factor	| transcript=PF3D7_1020900.1 | gene=PF3D7_1020900 | organism=Plasmodium_falciparum_3D7 | gene_product=ADP-ribosylation factor | transcript_product=ADP-ribosylation factor | location=Pf3D7_10_v3:845086-846192(-) | protein_length=181 | sequence_SO=chromosom	3	3	3	20.912	181	0	15.212	22.7	24475000	2
PF3D7_1248700.1-p1	PF3D7_1248700.1-p1	transcript=PF3D7_1248700.1	gene=PF3D7_1248700	gene_product=conserved Plasmodium protein, unknown function	| transcript=PF3D7_1248700.1 | gene=PF3D7_1248700 | organism=Plasmodium_falciparum_3D7 | gene_product=conserved Plasmodium protein, unknown function | transcript_product=conserved Plasmodium protein, unknown function | location=Pf3D7_12_v3:1994775-2000744	3	3	3	231.32	1989	0	81.1	2.3	24421000	3
PF3D7_1123900.1-p1	PF3D7_1123900.1-p1	transcript=PF3D7_1123900.1	gene=PF3D7_1123900	gene_product=13 kDa ribonucleoprotein-associated protein, putative	| transcript=PF3D7_1123900.1 | gene=PF3D7_1123900 | organism=Plasmodium_falciparum_3D7 | gene_product=13 kDa ribonucleoprotein-associated protein, putative | transcript_product=13 kDa ribonucleoprotein-associated protein, putative | location=Pf3D7_11_v3:9	2	2	2	16.012	145	0	26.592	31	23939000	1
PF3D7_0525100.1-p1	PF3D7_0525100.1-p1	transcript=PF3D7_0525100.1	gene=PF3D7_0525100	gene_product=acyl-CoA synthetase	| transcript=PF3D7_0525100.1 | gene=PF3D7_0525100 | organism=Plasmodium_falciparum_3D7 | gene_product=acyl-CoA synthetase | transcript_product=acyl-CoA synthetase | location=Pf3D7_05_v3:1041745-1043766(+) | protein_length=673 | sequence_SO=chromosome | SO	2	2	2	76.851	673	0	14.585	4.3	23453000	2
PF3D7_0522300.1-p1	PF3D7_0522300.1-p1	transcript=PF3D7_0522300.1	gene=PF3D7_0522300	gene_product=18S rRNA (guanine-N(7))-methyltransferase, putative	| transcript=PF3D7_0522300.1 | gene=PF3D7_0522300 | organism=Plasmodium_falciparum_3D7 | gene_product=18S rRNA (guanine-N(7))-methyltransferase, putative | transcript_product=18S rRNA (guanine-N(7))-methyltransferase, putative | location=Pf3D7_05_v3:90261	2	2	2	31.592	274	0	6.5428	10.9	23380000	2
PF3D7_0406200.1-p1	PF3D7_0406200.1-p1	transcript=PF3D7_0406200.1	gene=PF3D7_0406200	gene_product=sexual stage-specific protein precursor	| transcript=PF3D7_0406200.1 | gene=PF3D7_0406200 | organism=Plasmodium_falciparum_3D7 | gene_product=sexual stage-specific protein precursor | transcript_product=sexual stage-specific protein precursor | location=Pf3D7_04_v3:329216-329689(+) | protein_le	1	1	1	16.626	157	0	7.1593	21.7	23362000	1
PF3D7_1365800.1-p1	PF3D7_1365800.1-p1	transcript=PF3D7_1365800.1	gene=PF3D7_1365800	gene_product=conserved Plasmodium protein, unknown function	| transcript=PF3D7_1365800.1 | gene=PF3D7_1365800 | organism=Plasmodium_falciparum_3D7 | gene_product=conserved Plasmodium protein, unknown function | transcript_product=conserved Plasmodium protein, unknown function | location=Pf3D7_13_v3:2629861-2631442	2	2	2	39.034	329	0	7.0985	6.1	23083000	1
PF3D7_1204300.1-p1	PF3D7_1204300.1-p1	transcript=PF3D7_1204300.1	gene=PF3D7_1204300	gene_product=eukaryotic translation initiation factor 5A	| transcript=PF3D7_1204300.1 | gene=PF3D7_1204300 | organism=Plasmodium_falciparum_3D7 | gene_product=eukaryotic translation initiation factor 5A | transcript_product=eukaryotic translation initiation factor 5A | location=Pf3D7_12_v3:205491-205976(-) | pr	3	3	3	17.631	161	0	17.124	23	22703000	2
PF3D7_1315400.1-p1	PF3D7_1315400.1-p1	transcript=PF3D7_1315400.1	gene=PF3D7_1315400	gene_product=zinc finger (CCCH type) protein, putative	| transcript=PF3D7_1315400.1 | gene=PF3D7_1315400 | organism=Plasmodium_falciparum_3D7 | gene_product=zinc finger (CCCH type) protein, putative | transcript_product=zinc finger (CCCH type) protein, putative | location=Pf3D7_13_v3:647986-650511(-) | protei	3	3	3	47.962	419	0	26.519	8.1	22213000	3
PF3D7_1252100.1-p1	PF3D7_1252100.1-p1	transcript=PF3D7_1252100.1	gene=PF3D7_1252100	gene_product=rhoptry neck protein 3	| transcript=PF3D7_1252100.1 | gene=PF3D7_1252100 | organism=Plasmodium_falciparum_3D7 | gene_product=rhoptry neck protein 3 | transcript_product=rhoptry neck protein 3 | location=Pf3D7_12_v3:2114628-2122487(-) | protein_length=2215 | sequence_SO=chromoso	5	5	5	263.15	2215	0	23.895	3.6	22176000	4
PF3D7_1113000.1-p1	PF3D7_1113000.1-p1	transcript=PF3D7_1113000.1	gene=PF3D7_1113000	gene_product=conserved Plasmodium protein, unknown function	| transcript=PF3D7_1113000.1 | gene=PF3D7_1113000 | organism=Plasmodium_falciparum_3D7 | gene_product=conserved Plasmodium protein, unknown function | transcript_product=conserved Plasmodium protein, unknown function | location=Pf3D7_11_v3:492091-510738(+	1	1	1	710.21	5922	0.0058055	1.067	0.3	22015000	1
PF3D7_1438600.1-p1	PF3D7_1438600.1-p1	transcript=PF3D7_1438600.1	gene=PF3D7_1438600	gene_product=conserved protein, unknown function	| transcript=PF3D7_1438600.1 | gene=PF3D7_1438600 | organism=Plasmodium_falciparum_3D7 | gene_product=conserved protein, unknown function | transcript_product=conserved protein, unknown function | location=Pf3D7_14_v3:1562232-1563065(+) | protein_length=2	3	3	3	33.149	277	0	2.6658	13.4	21960000	3
PF3D7_0821200.1-p1	PF3D7_0821200.1-p1	transcript=PF3D7_0821200.1	gene=PF3D7_0821200	gene_product=conserved Plasmodium protein, unknown function	| transcript=PF3D7_0821200.1 | gene=PF3D7_0821200 | organism=Plasmodium_falciparum_3D7 | gene_product=conserved Plasmodium protein, unknown function | transcript_product=conserved Plasmodium protein, unknown function | location=Pf3D7_08_v3:957498-958073(+	3	3	3	22.271	191	0	78.721	25.1	21172000	2
PF3D7_1132200.1-p1	PF3D7_1132200.1-p1	transcript=PF3D7_1132200.1	gene=PF3D7_1132200	gene_product=T-complex protein 1 subunit alpha	| transcript=PF3D7_1132200.1 | gene=PF3D7_1132200 | organism=Plasmodium_falciparum_3D7 | gene_product=T-complex protein 1 subunit alpha | transcript_product=T-complex protein 1 subunit alpha | location=Pf3D7_11_v3:1248310-1250232(-) | protein_length=544 |	3	3	3	60.26	544	0	9.0648	10.1	20771000	2
PF3D7_0803100.1-p1	PF3D7_0803100.1-p1	transcript=PF3D7_0803100.1	gene=PF3D7_0803100	gene_product=U3 small nucleolar RNA-associated protein 14, putative	| transcript=PF3D7_0803100.1 | gene=PF3D7_0803100 | organism=Plasmodium_falciparum_3D7 | gene_product=U3 small nucleolar RNA-associated protein 14, putative | transcript_product=U3 small nucleolar RNA-associated protein 14, putative | location=Pf3D7_08_v3	3	3	3	147.91	1245	0	4.9675	9.5	20546000	1
PF3D7_0318900.1-p1	PF3D7_0318900.1-p1	transcript=PF3D7_0318900.1	gene=PF3D7_0318900	gene_product=conserved protein, unknown function	| transcript=PF3D7_0318900.1 | gene=PF3D7_0318900 | organism=Plasmodium_falciparum_3D7 | gene_product=conserved protein, unknown function | transcript_product=conserved protein, unknown function | location=Pf3D7_03_v3:791840-793481(-) | protein_length=440	2	2	2	53.115	440	0	3.5124	5.2	20545000	1
PF3D7_1104200.1-p1	PF3D7_1104200.1-p1	transcript=PF3D7_1104200.1	gene=PF3D7_1104200	gene_product=chromatin remodeling protein	| transcript=PF3D7_1104200.1 | gene=PF3D7_1104200 | organism=Plasmodium_falciparum_3D7 | gene_product=chromatin remodeling protein | transcript_product=chromatin remodeling protein | location=Pf3D7_11_v3:182383-187223(-) | protein_length=1426 | sequence_S	4	4	4	167.44	1426	0	69.561	3.6	19674000	5
PF3D7_0907000.1-p1	PF3D7_0907000.1-p1	transcript=PF3D7_0907000.1	gene=PF3D7_0907000	gene_product=conserved Plasmodium protein, unknown function	| transcript=PF3D7_0907000.1 | gene=PF3D7_0907000 | organism=Plasmodium_falciparum_3D7 | gene_product=conserved Plasmodium protein, unknown function | transcript_product=conserved Plasmodium protein, unknown function | location=Pf3D7_09_v3:337564-337920(+	4	4	4	9.5006	80	0	5.3834	51.2	19646000	4
PF3D7_0422700.1-p1	PF3D7_0422700.1-p1	transcript=PF3D7_0422700.1	gene=PF3D7_0422700	gene_product=eukaryotic initiation factor 4A-III, putative	| transcript=PF3D7_0422700.1 | gene=PF3D7_0422700 | organism=Plasmodium_falciparum_3D7 | gene_product=eukaryotic initiation factor 4A-III, putative | transcript_product=eukaryotic initiation factor 4A-III, putative | location=Pf3D7_04_v3:1040470-1041642(+	2	2	2	44.799	390	0	20.09	10	19413000	2
PF3D7_1143400.1-p1	PF3D7_1143400.1-p1	transcript=PF3D7_1143400.1	gene=PF3D7_1143400	gene_product=translation initiation factor eIF-1A, putative	| transcript=PF3D7_1143400.1 | gene=PF3D7_1143400 | organism=Plasmodium_falciparum_3D7 | gene_product=translation initiation factor eIF-1A, putative | transcript_product=translation initiation factor eIF-1A, putative | location=Pf3D7_11_v3:1735126-1736572	2	2	2	17.867	155	0	3.5035	12.9	19247000	2
PF3D7_1246800.1-p1	PF3D7_1246800.1-p1	transcript=PF3D7_1246800.1	gene=PF3D7_1246800	gene_product=signal recognition particle receptor subunit beta, putative	| transcript=PF3D7_1246800.1 | gene=PF3D7_1246800 | organism=Plasmodium_falciparum_3D7 | gene_product=signal recognition particle receptor subunit beta, putative | transcript_product=signal recognition particle receptor subunit beta, putative | location=P	2	2	2	30.624	261	0	4.5211	8.4	19159000	3
PF3D7_1464400.1-p1	PF3D7_1464400.1-p1	transcript=PF3D7_1464400.1	gene=PF3D7_1464400	gene_product=zinc finger protein, putative	| transcript=PF3D7_1464400.1 | gene=PF3D7_1464400 | organism=Plasmodium_falciparum_3D7 | gene_product=zinc finger protein, putative | transcript_product=zinc finger protein, putative | location=Pf3D7_14_v3:2604381-2605411(-) | protein_length=104 | sequenc	2	2	2	12.466	104	0	8.3821	34.6	18811000	2
PF3D7_1346100.1-p1	PF3D7_1346100.1-p1	transcript=PF3D7_1346100.1	gene=PF3D7_1346100	gene_product=protein transport protein SEC61 subunit alpha	| transcript=PF3D7_1346100.1 | gene=PF3D7_1346100 | organism=Plasmodium_falciparum_3D7 | gene_product=protein transport protein SEC61 subunit alpha | transcript_product=protein transport protein SEC61 subunit alpha | location=Pf3D7_13_v3:1843376-1844897(+	2	2	2	52.223	472	0	4.8217	4.2	18163000	2
PF3D7_1423500.1-p1	PF3D7_1423500.1-p1	transcript=PF3D7_1423500.1	gene=PF3D7_1423500	gene_product=conserved Plasmodium protein, unknown function	| transcript=PF3D7_1423500.1 | gene=PF3D7_1423500 | organism=Plasmodium_falciparum_3D7 | gene_product=conserved Plasmodium protein, unknown function | transcript_product=conserved Plasmodium protein, unknown function | location=Pf3D7_14_v3:947387-952348(-	1	1	1	192.6	1621	0	2.2147	0.6	18147000	1
PF3D7_0218400.1-p1	PF3D7_0218400.1-p1	transcript=PF3D7_0218400.1	gene=PF3D7_0218400	gene_product=ATP-dependent RNA helicase DDX47, putative	| transcript=PF3D7_0218400.1 | gene=PF3D7_0218400 | organism=Plasmodium_falciparum_3D7 | gene_product=ATP-dependent RNA helicase DDX47, putative | transcript_product=ATP-dependent RNA helicase DDX47, putative | location=Pf3D7_02_v3:750049-751737(-) | prot	3	3	3	65.191	562	0	38.418	7.3	17960000	1
PF3D7_0630300.1-p1	PF3D7_0630300.1-p1	transcript=PF3D7_0630300.1	gene=PF3D7_0630300	gene_product=DNA polymerase epsilon catalytic subunit A, putative	| transcript=PF3D7_0630300.1 | gene=PF3D7_0630300 | organism=Plasmodium_falciparum_3D7 | gene_product=DNA polymerase epsilon catalytic subunit A, putative | transcript_product=DNA polymerase epsilon catalytic subunit A, putative | location=Pf3D7_06_v3:126	2	2	2	344.6	2907	0.0059791	1.2702	0.7	17602000	2
PF3D7_0707300.1-p1	PF3D7_0707300.1-p1	transcript=PF3D7_0707300.1	gene=PF3D7_0707300	gene_product=rhoptry-associated membrane antigen	| transcript=PF3D7_0707300.1 | gene=PF3D7_0707300 | organism=Plasmodium_falciparum_3D7 | gene_product=rhoptry-associated membrane antigen | transcript_product=rhoptry-associated membrane antigen | location=Pf3D7_07_v3:338885-342083(+) | protein_length=861	4	4	4	103.64	861	0	54.174	4.6	17247000	3
PF3D7_1013300.1-p1	PF3D7_1013300.1-p1	transcript=PF3D7_1013300.1	gene=PF3D7_1013300	gene_product=conserved Plasmodium protein, unknown function	| transcript=PF3D7_1013300.1 | gene=PF3D7_1013300 | organism=Plasmodium_falciparum_3D7 | gene_product=conserved Plasmodium protein, unknown function | transcript_product=conserved Plasmodium protein, unknown function | location=Pf3D7_10_v3:515721-517607(-	2	2	2	75.468	628	0	8.2045	4.1	17134000	2
PF3D7_0821800.1-p1	PF3D7_0821800.1-p1	transcript=PF3D7_0821800.1	gene=PF3D7_0821800	gene_product=protein transport protein SEC61 subunit beta, putative	| transcript=PF3D7_0821800.1 | gene=PF3D7_0821800 | organism=Plasmodium_falciparum_3D7 | gene_product=protein transport protein SEC61 subunit beta, putative | transcript_product=protein transport protein SEC61 subunit beta, putative | location=Pf3D7_08_v3	2	2	2	8.6298	80	0.0015699	1.6875	26.2	16881000	2
PF3D7_1473200.1-p1	PF3D7_1473200.1-p1	transcript=PF3D7_1473200.1	gene=PF3D7_1473200	gene_product=DnaJ protein, putative	| transcript=PF3D7_1473200.1 | gene=PF3D7_1473200 | organism=Plasmodium_falciparum_3D7 | gene_product=DnaJ protein, putative | transcript_product=DnaJ protein, putative | location=Pf3D7_14_v3:2981600-2982964(+) | protein_length=454 | sequence_SO=chromosom	3	3	3	52.453	454	0	2.5235	6.6	16818000	2
PF3D7_1117300.1-p1	PF3D7_1117300.1-p1	transcript=PF3D7_1117300.1	gene=PF3D7_1117300	gene_product=conserved Plasmodium protein, unknown function	| transcript=PF3D7_1117300.1 | gene=PF3D7_1117300 | organism=Plasmodium_falciparum_3D7 | gene_product=conserved Plasmodium protein, unknown function | transcript_product=conserved Plasmodium protein, unknown function | location=Pf3D7_11_v3:662000-662386(+	1	1	1	15.262	128	0.0015748	1.6933	7	16756000	1
PF3D7_1438900.1-p1	PF3D7_1438900.1-p1	transcript=PF3D7_1438900.1	gene=PF3D7_1438900	gene_product=thioredoxin peroxidase 1	| transcript=PF3D7_1438900.1 | gene=PF3D7_1438900 | organism=Plasmodium_falciparum_3D7 | gene_product=thioredoxin peroxidase 1 | transcript_product=thioredoxin peroxidase 1 | location=Pf3D7_14_v3:1575984-1576571(+) | protein_length=195 | sequence_SO=chrom	2	2	2	21.807	195	0	29.86	16.4	16125000	3
PF3D7_0918300.1-p1	PF3D7_0918300.1-p1	transcript=PF3D7_0918300.1	gene=PF3D7_0918300	gene_product=eukaryotic translation initiation factor 3 subunit F, putative	| transcript=PF3D7_0918300.1 | gene=PF3D7_0918300 | organism=Plasmodium_falciparum_3D7 | gene_product=eukaryotic translation initiation factor 3 subunit F, putative | transcript_product=eukaryotic translation initiation factor 3 subunit F, putative | loca	4	4	4	36.82	320	0	21.539	20.3	15924000	3
PF3D7_1007900.1-p1	PF3D7_1007900.1-p1	transcript=PF3D7_1007900.1	gene=PF3D7_1007900	gene_product=eukaryotic translation initiation factor 3 subunit D, putative	| transcript=PF3D7_1007900.1 | gene=PF3D7_1007900 | organism=Plasmodium_falciparum_3D7 | gene_product=eukaryotic translation initiation factor 3 subunit D, putative | transcript_product=eukaryotic translation initiation factor 3 subunit D, putative | loca	2	2	2	63.109	543	0	11.427	5	15909000	2
PF3D7_0512600.1-p1	PF3D7_0512600.1-p1	transcript=PF3D7_0512600.1	gene=PF3D7_0512600	gene_product=ras-related protein Rab-1B	| transcript=PF3D7_0512600.1 | gene=PF3D7_0512600 | organism=Plasmodium_falciparum_3D7 | gene_product=ras-related protein Rab-1B | transcript_product=ras-related protein Rab-1B | location=Pf3D7_05_v3:544540-545993(+) | protein_length=200 | sequence_SO=chr	2	2	2	22.886	200	0	5.9544	13	15671000	1
PF3D7_1130400.1-p1	PF3D7_1130400.1-p1	transcript=PF3D7_1130400.1	gene=PF3D7_1130400	gene_product=26S protease regulatory subunit 6A, putative	| transcript=PF3D7_1130400.1 | gene=PF3D7_1130400 | organism=Plasmodium_falciparum_3D7 | gene_product=26S protease regulatory subunit 6A, putative | transcript_product=26S protease regulatory subunit 6A, putative | location=Pf3D7_11_v3:1168879-1170198(+)	2	2	2	49.54	439	0	18.745	8.2	15533000	1
PF3D7_0818400.1-p1	PF3D7_0818400.1-p1	transcript=PF3D7_0818400.1	gene=PF3D7_0818400	gene_product=rRNA-processing protein FCF1, putative	| transcript=PF3D7_0818400.1 | gene=PF3D7_0818400 | organism=Plasmodium_falciparum_3D7 | gene_product=rRNA-processing protein FCF1, putative | transcript_product=rRNA-processing protein FCF1, putative | location=Pf3D7_08_v3:835978-836848(-) | protein_leng	2	2	2	23.159	198	0	4.596	9.6	15532000	2
PF3D7_1230800.1-p1	PF3D7_1230800.1-p1	transcript=PF3D7_1230800.1	gene=PF3D7_1230800	gene_product=pre-mRNA-splicing regulator, putative	| transcript=PF3D7_1230800.1 | gene=PF3D7_1230800 | organism=Plasmodium_falciparum_3D7 | gene_product=pre-mRNA-splicing regulator, putative | transcript_product=pre-mRNA-splicing regulator, putative | location=Pf3D7_12_v3:1263661-1265593(+) | protein_leng	3	3	3	71.307	584	0	11.423	5.5	15527000	3
PF3D7_1012400.1-p1	PF3D7_1012400.1-p1	transcript=PF3D7_1012400.1	gene=PF3D7_1012400	gene_product=hypoxanthine-guanine phosphoribosyltransferase	| transcript=PF3D7_1012400.1 | gene=PF3D7_1012400 | organism=Plasmodium_falciparum_3D7 | gene_product=hypoxanthine-guanine phosphoribosyltransferase | transcript_product=hypoxanthine-guanine phosphoribosyltransferase | location=Pf3D7_10_v3:475327-476563(-	1	1	1	26.362	231	0	2.6915	5.6	15235000	1
PF3D7_1312700.1-p1	PF3D7_1312700.1-p1	transcript=PF3D7_1312700.1	gene=PF3D7_1312700	gene_product=conserved Plasmodium protein, unknown function	| transcript=PF3D7_1312700.1 | gene=PF3D7_1312700 | organism=Plasmodium_falciparum_3D7 | gene_product=conserved Plasmodium protein, unknown function | transcript_product=conserved Plasmodium protein, unknown function | location=Pf3D7_13_v3:532270-533958(-	3	3	3	66.946	562	0	4.0811	6.2	15058000	3
PF3D7_0921900.1-p1	PF3D7_0921900.1-p1	transcript=PF3D7_0921900.1	gene=PF3D7_0921900	gene_product=conserved Plasmodium protein, unknown function	| transcript=PF3D7_0921900.1 | gene=PF3D7_0921900 | organism=Plasmodium_falciparum_3D7 | gene_product=conserved Plasmodium protein, unknown function | transcript_product=conserved Plasmodium protein, unknown function | location=Pf3D7_09_v3:888559-889305(+	2	2	2	28.972	248	0	8.3711	8.9	14988000	1
PF3D7_1358700.1-p1	PF3D7_1358700.1-p1	transcript=PF3D7_1358700.1	gene=PF3D7_1358700	gene_product=YOP1-like protein, putative	| transcript=PF3D7_1358700.1 | gene=PF3D7_1358700 | organism=Plasmodium_falciparum_3D7 | gene_product=YOP1-like protein, putative | transcript_product=YOP1-like protein, putative | location=Pf3D7_13_v3:2326394-2326855(-) | protein_length=153 | sequence_SO	1	1	1	18.422	153	0.0060976	1.3998	5.2	14906000	1
PF3D7_0501600.1-p1	PF3D7_0501600.1-p1	transcript=PF3D7_0501600.1	gene=PF3D7_0501600	gene_product=rhoptry-associated protein 2	| transcript=PF3D7_0501600.1 | gene=PF3D7_0501600 | organism=Plasmodium_falciparum_3D7 | gene_product=rhoptry-associated protein 2 | transcript_product=rhoptry-associated protein 2 | location=Pf3D7_05_v3:84041-85237(-) | protein_length=398 | sequence_SO=c	3	3	3	46.738	398	0	22.282	7.3	14746000	2
PF3D7_0214400.1-p1	PF3D7_0214400.1-p1	transcript=PF3D7_0214400.1	gene=PF3D7_0214400	gene_product=conserved Plasmodium protein, unknown function	| transcript=PF3D7_0214400.1 | gene=PF3D7_0214400 | organism=Plasmodium_falciparum_3D7 | gene_product=conserved Plasmodium protein, unknown function | transcript_product=conserved Plasmodium protein, unknown function | location=Pf3D7_02_v3:586765-589051(-	1	1	1	73.715	619	0	6.8274	1.3	14690000	1
PF3D7_1133100.1-p1	PF3D7_1133100.1-p1	transcript=PF3D7_1133100.1	gene=PF3D7_1133100	gene_product=conserved Plasmodium protein, unknown function	| transcript=PF3D7_1133100.1 | gene=PF3D7_1133100 | organism=Plasmodium_falciparum_3D7 | gene_product=conserved Plasmodium protein, unknown function | transcript_product=conserved Plasmodium protein, unknown function | location=Pf3D7_11_v3:1277346-1280637	2	2	2	127.35	1057	0.0061444	1.4745	1.8	14536000	2
PF3D7_1444300.1-p1	PF3D7_1444300.1-p1	transcript=PF3D7_1444300.1	gene=PF3D7_1444300	gene_product=1-acyl-sn-glycerol-3-phosphate acyltransferase, putative	| transcript=PF3D7_1444300.1 | gene=PF3D7_1444300 | organism=Plasmodium_falciparum_3D7 | gene_product=1-acyl-sn-glycerol-3-phosphate acyltransferase, putative | transcript_product=1-acyl-sn-glycerol-3-phosphate acyltransferase, putative | location=Pf3D7_1	1	1	1	33.747	292	0	2.9831	6.5	14366000	1
PF3D7_0708500.1-p1	PF3D7_0708500.1-p1	transcript=PF3D7_0708500.1	gene=PF3D7_0708500	gene_product=heat shock protein 86 family protein	| transcript=PF3D7_0708500.1 | gene=PF3D7_0708500 | organism=Plasmodium_falciparum_3D7 | gene_product=heat shock protein 86 family protein | transcript_product=heat shock protein 86 family protein | location=Pf3D7_07_v3:385583-388321(-) | protein_length=9	3	3	3	108.91	912	0	2.84	3.6	14331000	4
PF3D7_1469300.1-p1	PF3D7_1469300.1-p1	transcript=PF3D7_1469300.1	gene=PF3D7_1469300	gene_product=pre-rRNA-processing protein PNO1, putative	| transcript=PF3D7_1469300.1 | gene=PF3D7_1469300 | organism=Plasmodium_falciparum_3D7 | gene_product=pre-rRNA-processing protein PNO1, putative | transcript_product=pre-rRNA-processing protein PNO1, putative | location=Pf3D7_14_v3:2841122-2841910(-) | pr	5	5	5	30.138	262	0	68.822	25.6	14135000	5
PF3D7_1444800.1-p1	PF3D7_1444800.1-p1	transcript=PF3D7_1444800.1	gene=PF3D7_1444800	gene_product=fructose-bisphosphate aldolase	| transcript=PF3D7_1444800.1 | gene=PF3D7_1444800 | organism=Plasmodium_falciparum_3D7 | gene_product=fructose-bisphosphate aldolase | transcript_product=fructose-bisphosphate aldolase | location=Pf3D7_14_v3:1844041-1845617(-) | protein_length=369 | seque	3	3	3	40.105	369	0	16.191	11.7	13767000	2
PF3D7_0418200.1-p1	PF3D7_0418200.1-p1	transcript=PF3D7_0418200.1	gene=PF3D7_0418200	gene_product=eukaryotic translation initiation factor 3 subunit M, putative	| transcript=PF3D7_0418200.1 | gene=PF3D7_0418200 | organism=Plasmodium_falciparum_3D7 | gene_product=eukaryotic translation initiation factor 3 subunit M, putative | transcript_product=eukaryotic translation initiation factor 3 subunit M, putative | loca	3	3	3	51.029	429	0	55.146	12.4	13436000	3
PF3D7_1028300.1-p1	PF3D7_1028300.1-p1	transcript=PF3D7_1028300.1	gene=PF3D7_1028300	gene_product=rRNA-processing protein EBP2, putative	| transcript=PF3D7_1028300.1 | gene=PF3D7_1028300 | organism=Plasmodium_falciparum_3D7 | gene_product=rRNA-processing protein EBP2, putative | transcript_product=rRNA-processing protein EBP2, putative | location=Pf3D7_10_v3:1168010-1168957(-) | protein_le	1	1	1	37.727	315	0	30.184	4.8	13329000	1
PF3D7_1014700.1-p1	PF3D7_1014700.1-p1	transcript=PF3D7_1014700.1	gene=PF3D7_1014700	gene_product=prohibitin, putative	| transcript=PF3D7_1014700.1 | gene=PF3D7_1014700 | organism=Plasmodium_falciparum_3D7 | gene_product=prohibitin, putative | transcript_product=prohibitin, putative | location=Pf3D7_10_v3:595308-596222(+) | protein_length=304 | sequence_SO=chromosome | SO	2	2	2	34.793	304	0	11.333	8.6	13292000	2
PF3D7_1464200.1-p1	PF3D7_1464200.1-p1	transcript=PF3D7_1464200.1	gene=PF3D7_1464200	gene_product=zinc finger protein, putative	| transcript=PF3D7_1464200.1 | gene=PF3D7_1464200 | organism=Plasmodium_falciparum_3D7 | gene_product=zinc finger protein, putative | transcript_product=zinc finger protein, putative | location=Pf3D7_14_v3:2598842-2599954(-) | protein_length=337 | sequenc	3	3	3	39.928	337	0	13.334	9.2	13266000	2
PF3D7_1105600.1-p1	PF3D7_1105600.1-p1	transcript=PF3D7_1105600.1	gene=PF3D7_1105600	gene_product=translocon component PTEX88	| transcript=PF3D7_1105600.1 | gene=PF3D7_1105600 | organism=Plasmodium_falciparum_3D7 | gene_product=translocon component PTEX88 | transcript_product=translocon component PTEX88 | location=Pf3D7_11_v3:241184-243517(-) | protein_length=777 | sequence_SO=c	2	2	2	90.786	777	0	27.549	2.7	12934000	1
PF3D7_0827000.1-p1	PF3D7_0827000.1-p1	transcript=PF3D7_0827000.1	gene=PF3D7_0827000	gene_product=ATP-dependent RNA helicase DBP10, putative	| transcript=PF3D7_0827000.1 | gene=PF3D7_0827000 | organism=Plasmodium_falciparum_3D7 | gene_product=ATP-dependent RNA helicase DBP10, putative | transcript_product=ATP-dependent RNA helicase DBP10, putative | location=Pf3D7_08_v3:1167579-1171448(-) | pr	3	3	3	151.1	1289	0	226.62	2.3	12614000	1
PF3D7_1461200.1-p1	PF3D7_1461200.1-p1	transcript=PF3D7_1461200.1	gene=PF3D7_1461200	gene_product=U3 small nucleolar ribonucleoprotein protein IMP3, putative	| transcript=PF3D7_1461200.1 | gene=PF3D7_1461200 | organism=Plasmodium_falciparum_3D7 | gene_product=U3 small nucleolar ribonucleoprotein protein IMP3, putative | transcript_product=U3 small nucleolar ribonucleoprotein protein IMP3, putative | location=P	1	1	1	22.023	183	0	2.6846	8.2	11635000	1
PF3D7_1353200.1-p1	PF3D7_1353200.1-p1	transcript=PF3D7_1353200.1	gene=PF3D7_1353200	gene_product=membrane associated histidine-rich protein	| transcript=PF3D7_1353200.1 | gene=PF3D7_1353200 | organism=Plasmodium_falciparum_3D7 | gene_product=membrane associated histidine-rich protein | transcript_product=membrane associated histidine-rich protein | location=Pf3D7_13_v3:2130531-2131065(+) | pr	1	1	1	15.849	137	0	4.3129	8.8	11534000	1
PF3D7_1410600.1-p1	PF3D7_1410600.1-p1	transcript=PF3D7_1410600.1	gene=PF3D7_1410600	gene_product=eukaryotic translation initiation factor 2 subunit gamma, putative	| transcript=PF3D7_1410600.1 | gene=PF3D7_1410600 | organism=Plasmodium_falciparum_3D7 | gene_product=eukaryotic translation initiation factor 2 subunit gamma, putative | transcript_product=eukaryotic translation initiation factor 2 subunit gamma, putativ	2	2	2	51.244	465	0	22.948	5.8	11351000	1
PF3D7_0517400.1-p1	PF3D7_0517400.1-p1	transcript=PF3D7_0517400.1	gene=PF3D7_0517400	gene_product=FACT complex subunit SPT16, putative	| transcript=PF3D7_0517400.1 | gene=PF3D7_0517400 | organism=Plasmodium_falciparum_3D7 | gene_product=FACT complex subunit SPT16, putative | transcript_product=FACT complex subunit SPT16, putative | location=Pf3D7_05_v3:731407-735162(+) | protein_length=1	1	1	1	132.68	1141	0	20.312	1.8	11273000	1
PF3D7_1229400.1-p1	PF3D7_1229400.1-p1	transcript=PF3D7_1229400.1	gene=PF3D7_1229400	gene_product=macrophage migration inhibitory factor	| transcript=PF3D7_1229400.1 | gene=PF3D7_1229400 | organism=Plasmodium_falciparum_3D7 | gene_product=macrophage migration inhibitory factor | transcript_product=macrophage migration inhibitory factor | location=Pf3D7_12_v3:1208912-1209542(+) | protein_le	3	3	3	12.844	116	0	2.6707	25.9	11218000	2
PF3D7_1010300.1-p1	PF3D7_1010300.1-p1	transcript=PF3D7_1010300.1	gene=PF3D7_1010300	gene_product=succinate dehydrogenase subunit 4, putative	| transcript=PF3D7_1010300.1 | gene=PF3D7_1010300 | organism=Plasmodium_falciparum_3D7 | gene_product=succinate dehydrogenase subunit 4, putative | transcript_product=succinate dehydrogenase subunit 4, putative | location=Pf3D7_10_v3:414732-415328(+) | pr	1	1	1	13.736	118	0.0060241	1.2989	9.3	11114000	1
PF3D7_1134100.1-p1	PF3D7_1134100.1-p1	transcript=PF3D7_1134100.1	gene=PF3D7_1134100	gene_product=protein disulfide isomerase	| transcript=PF3D7_1134100.1 | gene=PF3D7_1134100 | organism=Plasmodium_falciparum_3D7 | gene_product=protein disulfide isomerase | transcript_product=protein disulfide isomerase | location=Pf3D7_11_v3:1323043-1324314(-) | protein_length=423 | sequence_SO	2	2	2	49.194	423	0	2.3991	5.9	10962000	1
PF3D7_0919000.1-p1	PF3D7_0919000.1-p1	transcript=PF3D7_0919000.1	gene=PF3D7_0919000	gene_product=nucleosome assembly protein	| transcript=PF3D7_0919000.1 | gene=PF3D7_0919000 | organism=Plasmodium_falciparum_3D7 | gene_product=nucleosome assembly protein | transcript_product=nucleosome assembly protein | location=Pf3D7_09_v3:781368-782675(-) | protein_length=269 | sequence_SO=c	2	2	2	31.826	269	0	20.895	5.9	10767000	2
PF3D7_1209000.1-p1;PF3D7_1006000.1-p1	PF3D7_1209000.1-p1	transcript=PF3D7_1209000.1	gene=PF3D7_1209000	gene_product=conserved Plasmodium protein, unknown function	| transcript=PF3D7_1209000.1 | gene=PF3D7_1209000 | organism=Plasmodium_falciparum_3D7 | gene_product=conserved Plasmodium protein, unknown function | transcript_product=conserved Plasmodium protein, unknown function | location=Pf3D7_12_v3:421371-422201(-	1	1	1	19.566	167	0	2.8418	14.4	10736000	1
PF3D7_0930600.1-p1	PF3D7_0930600.1-p1	transcript=PF3D7_0930600.1	gene=PF3D7_0930600	gene_product=peptidyl-prolyl cis-trans isomerase	| transcript=PF3D7_0930600.1 | gene=PF3D7_0930600 | organism=Plasmodium_falciparum_3D7 | gene_product=peptidyl-prolyl cis-trans isomerase | transcript_product=peptidyl-prolyl cis-trans isomerase | location=Pf3D7_09_v3:1218393-1221000(-) | protein_length=6	2	2	2	72.551	609	0	20.186	5.1	10640000	1
PF3D7_1441400.1-p1	PF3D7_1441400.1-p1	transcript=PF3D7_1441400.1	gene=PF3D7_1441400	gene_product=FACT complex subunit SSRP1, putative	| transcript=PF3D7_1441400.1 | gene=PF3D7_1441400 | organism=Plasmodium_falciparum_3D7 | gene_product=FACT complex subunit SSRP1, putative | transcript_product=FACT complex subunit SSRP1, putative | location=Pf3D7_14_v3:1690993-1692513(+) | protein_length	1	1	1	58.786	506	0	22.774	2.6	10448000	1
PF3D7_1412500.1-p1	PF3D7_1412500.1-p1	transcript=PF3D7_1412500.1	gene=PF3D7_1412500	gene_product=actin II	| transcript=PF3D7_1412500.1 | gene=PF3D7_1412500 | organism=Plasmodium_falciparum_3D7 | gene_product=actin II | transcript_product=actin II | location=Pf3D7_14_v3:507360-508868(+) | protein_length=376 | sequence_SO=chromosome | SO=protein_coding | is_pse	2	1	1	42.605	376	0	3.0907	7.7	10379000	1
PF3D7_0934700.1-p1	PF3D7_0934700.1-p1	transcript=PF3D7_0934700.1	gene=PF3D7_0934700	gene_product=UBX domain, putative	| transcript=PF3D7_0934700.1 | gene=PF3D7_0934700 | organism=Plasmodium_falciparum_3D7 | gene_product=UBX domain, putative | transcript_product=UBX domain, putative | location=Pf3D7_09_v3:1357411-1359262(+) | protein_length=531 | sequence_SO=chromosome |	1	1	1	62.569	531	0.0016026	1.744	2.1	10356000	1
PF3D7_0524700.1-p1	PF3D7_0524700.1-p1	transcript=PF3D7_0524700.1	gene=PF3D7_0524700	gene_product=mitochondrial import receptor subunit TOM22, putative	| transcript=PF3D7_0524700.1 | gene=PF3D7_0524700 | organism=Plasmodium_falciparum_3D7 | gene_product=mitochondrial import receptor subunit TOM22, putative | transcript_product=mitochondrial import receptor subunit TOM22, putative | location=Pf3D7_05_v3:1	1	1	1	12.017	105	0	2.029	8.6	10247000	1
PF3D7_1419200.1-p1	PF3D7_1419200.1-p1	transcript=PF3D7_1419200.1	gene=PF3D7_1419200	gene_product=thioredoxin-like protein, putative	| transcript=PF3D7_1419200.1 | gene=PF3D7_1419200 | organism=Plasmodium_falciparum_3D7 | gene_product=thioredoxin-like protein, putative | transcript_product=thioredoxin-like protein, putative | location=Pf3D7_14_v3:797709-800135(-) | protein_length=671 |	3	3	3	80.238	671	0	8.4177	6	10207000	3
PF3D7_1004400.1-p1	PF3D7_1004400.1-p1	transcript=PF3D7_1004400.1	gene=PF3D7_1004400	gene_product=RNA-binding protein, putative	| transcript=PF3D7_1004400.1 | gene=PF3D7_1004400 | organism=Plasmodium_falciparum_3D7 | gene_product=RNA-binding protein, putative | transcript_product=RNA-binding protein, putative | location=Pf3D7_10_v3:207000-209642(-) | protein_length=880 | sequence_	2	2	2	106.3	880	0	3.9996	2.4	9961400	1
PF3D7_0207000.1-p1	PF3D7_0207000.1-p1	transcript=PF3D7_0207000.1	gene=PF3D7_0207000	gene_product=merozoite surface protein 4	| transcript=PF3D7_0207000.1 | gene=PF3D7_0207000 | organism=Plasmodium_falciparum_3D7 | gene_product=merozoite surface protein 4 | transcript_product=merozoite surface protein 4 | location=Pf3D7_02_v3:277494-278456(-) | protein_length=272 | sequence_SO=c	2	2	2	30.548	272	0	2.1706	9.6	9948800	1
PF3D7_1136800.1-p1	PF3D7_1136800.1-p1	transcript=PF3D7_1136800.1	gene=PF3D7_1136800	gene_product=DnaJ protein, putative	| transcript=PF3D7_1136800.1 | gene=PF3D7_1136800 | organism=Plasmodium_falciparum_3D7 | gene_product=DnaJ protein, putative | transcript_product=DnaJ protein, putative | location=Pf3D7_11_v3:1449690-1451450(-) | protein_length=369 | sequence_SO=chromosom	2	2	2	44.527	369	0	2.0573	7.3	9752800	1
PF3D7_0912500.1-p1	PF3D7_0912500.1-p1	transcript=PF3D7_0912500.1	gene=PF3D7_0912500	gene_product=SAP domain-containing protein, putative	| transcript=PF3D7_0912500.1 | gene=PF3D7_0912500 | organism=Plasmodium_falciparum_3D7 | gene_product=SAP domain-containing protein, putative | transcript_product=SAP domain-containing protein, putative | location=Pf3D7_09_v3:556090-557958(+) | protein_le	2	2	2	33.184	288	0	17.842	10.4	9693600	3
PF3D7_1030700.1-p1	PF3D7_1030700.1-p1	transcript=PF3D7_1030700.1	gene=PF3D7_1030700	gene_product=RNA methyltransferase, putative	| transcript=PF3D7_1030700.1 | gene=PF3D7_1030700 | organism=Plasmodium_falciparum_3D7 | gene_product=RNA methyltransferase, putative | transcript_product=RNA methyltransferase, putative | location=Pf3D7_10_v3:1248533-1249306(+) | protein_length=257 | seq	1	1	1	29.978	257	0	5.5297	7.4	9608500	1
PF3D7_1360900.1-p1	PF3D7_1360900.1-p1	transcript=PF3D7_1360900.1	gene=PF3D7_1360900	gene_product=RNA-binding protein, putative	| transcript=PF3D7_1360900.1 | gene=PF3D7_1360900 | organism=Plasmodium_falciparum_3D7 | gene_product=RNA-binding protein, putative | transcript_product=RNA-binding protein, putative | location=Pf3D7_13_v3:2440438-2442909(-) | protein_length=389 | sequenc	1	1	1	44.813	389	0.0046512	1.5635	3.1	9580000	1
PF3D7_1211700.1-p1	PF3D7_1211700.1-p1	transcript=PF3D7_1211700.1	gene=PF3D7_1211700	gene_product=DNA replication licensing factor MCM5, putative	| transcript=PF3D7_1211700.1 | gene=PF3D7_1211700 | organism=Plasmodium_falciparum_3D7 | gene_product=DNA replication licensing factor MCM5, putative | transcript_product=DNA replication licensing factor MCM5, putative | location=Pf3D7_12_v3:521687-524470	2	2	2	85.858	758	0	2.4399	3	9565200	1
PF3D7_0202400.1-p1	PF3D7_0202400.1-p1	transcript=PF3D7_0202400.1	gene=PF3D7_0202400	gene_product=translation-enhancing factor	| transcript=PF3D7_0202400.1 | gene=PF3D7_0202400 | organism=Plasmodium_falciparum_3D7 | gene_product=translation-enhancing factor | transcript_product=translation-enhancing factor | location=Pf3D7_02_v3:120524-124102(+) | protein_length=1192 | sequence_S	2	2	2	141.85	1192	0	3.6506	5.2	9538500	2
PF3D7_0409800.1-p1	PF3D7_0409800.1-p1	transcript=PF3D7_0409800.1	gene=PF3D7_0409800	gene_product=zinc finger protein, putative	| transcript=PF3D7_0409800.1 | gene=PF3D7_0409800 | organism=Plasmodium_falciparum_3D7 | gene_product=zinc finger protein, putative | transcript_product=zinc finger protein, putative | location=Pf3D7_04_v3:459710-461437(+) | protein_length=575 | sequence_	3	3	3	68.532	575	0	16.61	6.3	9538300	1
PF3D7_1314500.1-p1	PF3D7_1314500.1-p1	transcript=PF3D7_1314500.1	gene=PF3D7_1314500	gene_product=transmembrane emp24 domain-containing protein, putative	| transcript=PF3D7_1314500.1 | gene=PF3D7_1314500 | organism=Plasmodium_falciparum_3D7 | gene_product=transmembrane emp24 domain-containing protein, putative | transcript_product=transmembrane emp24 domain-containing protein, putative | location=Pf3D7_13_	1	1	1	24.442	206	0	3.3244	8.3	9446400	1
PF3D7_1327400.1-p1	PF3D7_1327400.1-p1	transcript=PF3D7_1327400.1	gene=PF3D7_1327400	gene_product=conserved Plasmodium protein, unknown function	| transcript=PF3D7_1327400.1 | gene=PF3D7_1327400 | organism=Plasmodium_falciparum_3D7 | gene_product=conserved Plasmodium protein, unknown function | transcript_product=conserved Plasmodium protein, unknown function | location=Pf3D7_13_v3:1152603-1153511	2	2	2	36.108	302	0	32.655	8.9	9342400	1
PF3D7_1238100.1-p1	PF3D7_1238100.1-p1	transcript=PF3D7_1238100.1	gene=PF3D7_1238100	gene_product=calcyclin binding protein, putative	| transcript=PF3D7_1238100.1 | gene=PF3D7_1238100 | organism=Plasmodium_falciparum_3D7 | gene_product=calcyclin binding protein, putative | transcript_product=calcyclin binding protein, putative | location=Pf3D7_12_v3:1583909-1584595(-) | protein_length=2	2	2	2	26.643	228	0	59.232	12.3	9281600	3
PF3D7_0830400.1-p1	PF3D7_0830400.1-p1	transcript=PF3D7_0830400.1	gene=PF3D7_0830400	gene_product=CRA domain-containing protein, putative	| transcript=PF3D7_0830400.1 | gene=PF3D7_0830400 | organism=Plasmodium_falciparum_3D7 | gene_product=CRA domain-containing protein, putative | transcript_product=CRA domain-containing protein, putative | location=Pf3D7_08_v3:1294022-1294722(+) | protein_	1	1	1	15.902	137	0	2.1884	11.7	9072900	1
PF3D7_1409600.1-p1	PF3D7_1409600.1-p1	transcript=PF3D7_1409600.1	gene=PF3D7_1409600	gene_product=conserved Plasmodium protein, unknown function	| transcript=PF3D7_1409600.1 | gene=PF3D7_1409600 | organism=Plasmodium_falciparum_3D7 | gene_product=conserved Plasmodium protein, unknown function | transcript_product=conserved Plasmodium protein, unknown function | location=Pf3D7_14_v3:374800-377106(+	2	2	2	92.747	768	0	47.243	4.7	9048800	2
PF3D7_1029600.1-p1	PF3D7_1029600.1-p1	transcript=PF3D7_1029600.1	gene=PF3D7_1029600	gene_product=adenosine deaminase	| transcript=PF3D7_1029600.1 | gene=PF3D7_1029600 | organism=Plasmodium_falciparum_3D7 | gene_product=adenosine deaminase | transcript_product=adenosine deaminase | location=Pf3D7_10_v3:1206302-1207405(+) | protein_length=367 | sequence_SO=chromosome | SO	1	1	1	42.465	367	0	20.231	3.3	9010700	1
PF3D7_1033600.1-p1	PF3D7_1033600.1-p1	transcript=PF3D7_1033600.1	gene=PF3D7_1033600	gene_product=pre-mRNA-splicing factor CEF1, putative	| transcript=PF3D7_1033600.1 | gene=PF3D7_1033600 | organism=Plasmodium_falciparum_3D7 | gene_product=pre-mRNA-splicing factor CEF1, putative | transcript_product=pre-mRNA-splicing factor CEF1, putative | location=Pf3D7_10_v3:1344150-1346897(-) | protein_	2	2	2	108.41	915	0	5.0191	2.1	8963600	1
PF3D7_0829100.1-p1	PF3D7_0829100.1-p1	transcript=PF3D7_0829100.1	gene=PF3D7_0829100	gene_product=conserved protein, unknown function	| transcript=PF3D7_0829100.1 | gene=PF3D7_0829100 | organism=Plasmodium_falciparum_3D7 | gene_product=conserved protein, unknown function | transcript_product=conserved protein, unknown function | location=Pf3D7_08_v3:1252349-1253796(+) | protein_length=2	1	1	1	25.929	216	0	3.9802	3.7	8910500	1
PF3D7_0622200.1-p1	PF3D7_0622200.1-p1	transcript=PF3D7_0622200.1	gene=PF3D7_0622200	gene_product=radical SAM protein, putative	| transcript=PF3D7_0622200.1 | gene=PF3D7_0622200 | organism=Plasmodium_falciparum_3D7 | gene_product=radical SAM protein, putative | transcript_product=radical SAM protein, putative | location=Pf3D7_06_v3:903740-906322(-) | protein_length=860 | sequence_	1	1	1	99.458	860	0	8.1432	2	8893800	1
PF3D7_0913200.1-p1	PF3D7_0913200.1-p1	transcript=PF3D7_0913200.1	gene=PF3D7_0913200	gene_product=elongation factor 1-beta	| transcript=PF3D7_0913200.1 | gene=PF3D7_0913200 | organism=Plasmodium_falciparum_3D7 | gene_product=elongation factor 1-beta | transcript_product=elongation factor 1-beta | location=Pf3D7_09_v3:575679-576509(+) | protein_length=276 | sequence_SO=chromos	2	2	2	32.026	276	0.0058309	1.0817	6.5	8852900	2
PF3D7_1459000.1-p1	PF3D7_1459000.1-p1	transcript=PF3D7_1459000.1	gene=PF3D7_1459000	gene_product=ATP-dependent RNA helicase DBP5	| transcript=PF3D7_1459000.1 | gene=PF3D7_1459000 | organism=Plasmodium_falciparum_3D7 | gene_product=ATP-dependent RNA helicase DBP5 | transcript_product=ATP-dependent RNA helicase DBP5 | location=Pf3D7_14_v3:2420764-2422989(+) | protein_length=741 | seq	4	4	4	84.313	741	0	68.871	7.6	8811800	5
PF3D7_1407100.1-p1	PF3D7_1407100.1-p1	transcript=PF3D7_1407100.1	gene=PF3D7_1407100	gene_product=rRNA 2-O-methyltransferase fibrillarin, putative	| transcript=PF3D7_1407100.1 | gene=PF3D7_1407100 | organism=Plasmodium_falciparum_3D7 | gene_product=rRNA 2-O-methyltransferase fibrillarin, putative | transcript_product=rRNA 2-O-methyltransferase fibrillarin, putative | location=Pf3D7_14_v3:258746-25	2	2	2	34.129	318	0	51.5	6	8607300	1
PF3D7_0423300.1-p1	PF3D7_0423300.1-p1	transcript=PF3D7_0423300.1	gene=PF3D7_0423300	gene_product=conserved Plasmodium protein, unknown function	| transcript=PF3D7_0423300.1 | gene=PF3D7_0423300 | organism=Plasmodium_falciparum_3D7 | gene_product=conserved Plasmodium protein, unknown function | transcript_product=conserved Plasmodium protein, unknown function | location=Pf3D7_04_v3:1051576-1053006	1	1	1	58.35	476	0	72.717	3.4	8525900	1
PF3D7_0108300.1-p1	PF3D7_0108300.1-p1	transcript=PF3D7_0108300.1	gene=PF3D7_0108300	gene_product=conserved Plasmodium protein, unknown function	| transcript=PF3D7_0108300.1 | gene=PF3D7_0108300 | organism=Plasmodium_falciparum_3D7 | gene_product=conserved Plasmodium protein, unknown function | transcript_product=conserved Plasmodium protein, unknown function | location=Pf3D7_01_v3:337168-343833(+	1	1	1	254.99	2221	0	10.253	0.5	8372100	1
PF3D7_1143200.1-p1	PF3D7_1143200.1-p1	transcript=PF3D7_1143200.1	gene=PF3D7_1143200	gene_product=DnaJ protein, putative	| transcript=PF3D7_1143200.1 | gene=PF3D7_1143200 | organism=Plasmodium_falciparum_3D7 | gene_product=DnaJ protein, putative | transcript_product=DnaJ protein, putative | location=Pf3D7_11_v3:1729793-1730899(+) | protein_length=321 | sequence_SO=chromosom	2	2	2	39.361	321	0	25.518	5.9	8315100	1
PF3D7_0925200.1-p1	PF3D7_0925200.1-p1	transcript=PF3D7_0925200.1	gene=PF3D7_0925200	gene_product=ribosomal RNA-processing protein 8, putative	| transcript=PF3D7_0925200.1 | gene=PF3D7_0925200 | organism=Plasmodium_falciparum_3D7 | gene_product=ribosomal RNA-processing protein 8, putative | transcript_product=ribosomal RNA-processing protein 8, putative | location=Pf3D7_09_v3:1017435-1018918(+)	1	1	1	49.196	413	0	32.014	3.1	8279500	1
PF3D7_0810100.1-p1	PF3D7_0810100.1-p1	transcript=PF3D7_0810100.1	gene=PF3D7_0810100	gene_product=apicoplast ribosomal protein L33 precursor, putative	| transcript=PF3D7_0810100.1 | gene=PF3D7_0810100 | organism=Plasmodium_falciparum_3D7 | gene_product=apicoplast ribosomal protein L33 precursor, putative | transcript_product=apicoplast ribosomal protein L33 precursor, putative | location=Pf3D7_08_v3:519	1	1	1	13.664	111	0.0057887	1.064	9	8252400	1
PF3D7_1474500.1-p1	PF3D7_1474500.1-p1	transcript=PF3D7_1474500.1	gene=PF3D7_1474500	gene_product=splicing factor 3A subunit 1, putative	| transcript=PF3D7_1474500.1 | gene=PF3D7_1474500 | organism=Plasmodium_falciparum_3D7 | gene_product=splicing factor 3A subunit 1, putative | transcript_product=splicing factor 3A subunit 1, putative | location=Pf3D7_14_v3:3055715-3057820(-) | protein_le	1	1	1	83.748	701	0	2.7797	2.9	8240800	1
PF3D7_1022100.1-p1	PF3D7_1022100.1-p1	transcript=PF3D7_1022100.1	gene=PF3D7_1022100	gene_product=conserved Plasmodium protein, unknown function	| transcript=PF3D7_1022100.1 | gene=PF3D7_1022100 | organism=Plasmodium_falciparum_3D7 | gene_product=conserved Plasmodium protein, unknown function | transcript_product=conserved Plasmodium protein, unknown function | location=Pf3D7_10_v3:925280-926230(-	1	1	1	30.479	259	0	3.1674	5.8	8216600	1
PF3D7_0322000.1-p1	PF3D7_0322000.1-p1	transcript=PF3D7_0322000.1	gene=PF3D7_0322000	gene_product=peptidyl-prolyl cis-trans isomerase	| transcript=PF3D7_0322000.1 | gene=PF3D7_0322000 | organism=Plasmodium_falciparum_3D7 | gene_product=peptidyl-prolyl cis-trans isomerase | transcript_product=peptidyl-prolyl cis-trans isomerase | location=Pf3D7_03_v3:928644-929159(-) | protein_length=171	1	1	1	18.952	171	0	3.1548	7	8185100	1
PF3D7_1469200.1-p1	PF3D7_1469200.1-p1	transcript=PF3D7_1469200.1	gene=PF3D7_1469200	gene_product=shewanella-like protein phosphatase 1, putative	| transcript=PF3D7_1469200.1 | gene=PF3D7_1469200 | organism=Plasmodium_falciparum_3D7 | gene_product=shewanella-like protein phosphatase 1, putative | transcript_product=shewanella-like protein phosphatase 1, putative | location=Pf3D7_14_v3:2838913-28399	1	1	1	42.325	358	0	65.771	4.2	7790100	1
PF3D7_1212000.1-p1	PF3D7_1212000.1-p1	transcript=PF3D7_1212000.1	gene=PF3D7_1212000	gene_product=glutathione peroxidase-like thioredoxin peroxidase	| transcript=PF3D7_1212000.1 | gene=PF3D7_1212000 | organism=Plasmodium_falciparum_3D7 | gene_product=glutathione peroxidase-like thioredoxin peroxidase | transcript_product=glutathione peroxidase-like thioredoxin peroxidase | location=Pf3D7_12_v3:534912-	1	1	1	23.952	205	0	13.975	3.9	7783200	1
[truncated: 54 more rows]

## Sheet: PfJ2_Rep_3
Protein FDR Confidence: Combined	Master	Accession	Description	Exp. q-value: Combined	Sum PEP Score	Coverage [%]	# Peptides	# PSMs	# Unique Peptides	# Protein Groups	# AAs	MW [kDa]	calc. pI	Score Sequest HT: Sequest HT	# Peptides (by Search Engine): Sequest HT	# Razor Peptides	MS1 Intensity
[truncated: 6,872 more rows]

[truncated: 3 more sheets: Control_Rep_1, Control_Rep_2, Control_Rep_3]
