# Supplementary material for: A redox-active crosslinker reveals an essential and inhibitable oxidative folding network in the endoplasmic reticulum of malaria parasites
Source: PLoS Pathog. 2021 Feb 3;17(2):e1009293. doi: 10.1371/journal.ppat.1009293 (PMC7886143; doi:10.1371/journal.ppat.1009293)
Supplement: S2 Table — PfJ2apt cultures were treated with DVSF and immunoprecipitation of PfJ2 was performed. The immunoprecipitation was also performed in parallel using cultures that had not received DVSF treatment. The immunoprecipitated proteins were subjected to separation by SDS-PAGE, visualized using Coomassie, and sections of the gel were excised and used for MS/MS protein identification (See Fig 4). (XLSX) [file ppat.1009293.s002.xlsx]

## Sheet: DVSFtreated_topSlice
Group_ID	Protein	Probability	PSM_Count	PercentCoverage	Rel_Quant
11	PF3D7_1108700.1	1	294	14.36	18.6054	PfJ2
3	PF3D7_0827900.1	1	181	8.92	13.7145	PDI8
21	sp|TRYP_PIG|	1	86	4.43	12.9545
24a	sp|K2C1_HUMAN|	1	240	11.23	10.702
20	sp|K1C9_HUMAN|	1	192	9.42	9.39623
23a	sp|K1C10_HUMAN|	1	193	8.38	8.98636
7	PF3D7_0929400.1	1	175	8.71	3.18305	RhopH2
24b	sp|K22E_HUMAN|	1	177	7.36	6.91619
6	PF3D7_0917900.1	1	163	7.97	7.45295	BiP
13	PF3D7_1134100.1	1	34	1.68	2.17243	PDI11
19	sp|ALBU_BOVIN|	1	34	1.7	1.82754
22a	PF3D7_0302500.1	1	19	0.88		CLAG3.1
23b	sp|K1C15_SHEEP|	1	46	1.42	0.823579
14	PF3D7_1222300.1	1	15	0.76	0.44847	Endoplasmin
5	PF3D7_0831700.1	1	13	0.8	0.592481	Hsp70x
2	PF3D7_0811600.1	1	11	0.52	0.105455	Conserved Plasmodium protein, unknown function
17	PF3D7_1352500.1	1	10	0.5	1.02083	Trx-rellated protein
32	sp|CAS2_BOVIN|	0.9772	2	0.11	0.117232
9	PF3D7_0935800.1	1	8	0.38	0.0620296	CLAG9
16	PF3D7_1344200.1	1	5	0.24	0.0761778	HSP110
25	PF3D7_0709100.1	0.9999	5	0.2	0.0222288	Cg1
8	PF3D7_0930300.1	1	4	0.18	0.0236942	MSP1
4	PF3D7_0831400.1	1	3	0.15	0.173006	Plasmodium exported protein
26	PF3D7_1108600.1	0.9996	3	0.15	0.128313	ERC
15	PF3D7_1311800.1	1	3	0.16	0.0643279	M1AAP
18	PF3D7_1451800.1	1	3	0.15	0.0426157	Sortilin
1	PF3D7_0310400.1	1	3	0.16	0.035788	PIESP1
12	PF3D7_1123500.1	1	3	0.15	0.0280122	GP2
28	PF3D7_1252100.1	0.9968	3	0.11		RON3
10	PF3D7_1104400.1	1	2	0.1	0.069615	Trx-mero
30	PF3D7_1149500.1	0.9792	2	0.1	0.0378031	RESA2
38	PF3D7_0801800.1	0.932	2	0.08	0.0167615	Mannose-6-phosphate isomerase
33	PF3D7_0105600.1	0.9711	2	0.07	0.0111919	Conserved Plasmodium protein, unknown function
29	PF3D7_1456800.1	0.9795	2	0.1	0.00987011	VP1
27	PF3D7_0711000.1	0.9975	2	0.1	0.00838578	CDC48
37	PF3D7_1324900.1	0.9515	1	0.05	0.0679042	LDH
35	PF3D7_1322000.1	0.9711	1	0.05	0.0376857	Nucleoside diphosphatase
31	DECOY1_PF3D7_1120600_1946	0.9787	4	0.15	0.00547162
34	PF3D7_1016300.1	0.9711	1	0.05	0.0303589	GBP130
36	PF3D7_1129100.1	0.9593	1	0.05	0.0296136	PV1

## Sheet: DVSFtreated_bottomSlice
Group_ID	Protein	Probability	PSM_Count	PercentCoverage	Rel_Quant
9	sp|K1C9_HUMAN|	1	1445	0	43.3914
10	sp|K2C1_HUMAN|	1	1338	0	30.02
12a	sp|K1C10_HUMAN|	1	390	0	10.2468
4	PF3D7_1108700.1	1	157	56.1	5.16918	PfJ2
11	sp|TRYP_PIG|	1	32	0	3.23305
1	PF3D7_0827900.1	1	99	48.9	3.1467	PDI8
13a	sp|K22E_HUMAN|	1	181	0	2.18296
12b	sp|K1C15_SHEEP|	1	60	0	0.764882
5	PF3D7_1134100.1	1	20	39	0.741271	PDI11
3	PF3D7_0917900.1	1	12	20.4	0.219575	BiP
8	sp|CAS1_BOVIN|	1	4	0	0.20992
7	sp|ALDOA_RABIT|	1	3	0	0.209301
6	sp|ALBU_BOVIN|	1	6	0	0.169038
14	PF3D7_1311800.1	0.9999	3	4.4	0.0216191	M1AAP
16	PF3D7_1352500.1	0.9996	2	8.7	0.110252	Trx-related protein
2	PF3D7_0831700.1	1	2	6.5	0.0483324	Hsp70x
17	sp|CASB_BOVIN|	0.9779	1	0	0.0318592
18	PF3D7_0902600.1	0.9715	2	1.5	0.034354	FIKK9.7
20	DECOY1_PF3D7_1363700_1756	0.9693	2	1	0.0210201
15	PF3D7_1222300.1	0.9997	2	4.5	0.0136458	Endoplasmin
21	DECOY1_PF3D7_1458300_1712	0.9131	2	0.7	0.0105745
19	PF3D7_1464500.1	0.9703	1	0.8	0.00421541	Conserved Plasmodium protein, unknown function
13b	sp|KRHB4_HUMAN|	0.9919	16	0

## Sheet: Untreated_topSlice
Group_ID	Protein	Probability	PSM_Count	PercentCoverage	Rel_Quant
4	sp|TRYP_PIG|	1	91	0	31.0046
6a	sp|K2C1_HUMAN|	1	235	0	20.4604
5a	sp|K1C10_HUMAN|	1	210	0	16.759
3	sp|K1C9_HUMAN|	1	196	0	15.6395
6b	sp|K22E_HUMAN|	1	152	0	10.8948
9	DECOY1_PF3D7_1248300_1860	0.9592	12	5.8	4.22704
1	PF3D7_0929400.1	1	8	4.3	0.179113	RhopH2
2	sp|ALBU_BOVIN|	1	5	0	0.219737
7	PF3D7_0208800.1	0.9809	2	5.1	0.358321	Conserved Plasmodium protein, unknown function
5b	sp|K1C15_SHEEP|	1	36	0	0.172652
8	PF3D7_1108700.1	0.9691	2	1.9	0.0848414	PfJ2
10	PF3D7_1320100.1	0.929	1	10.9	0	ClpS
11	sp|CAS2_BOVIN|	0.9064	1	0	0

## Sheet: Untreated_bottomSlice
Group_ID	Protein	Probability	PSM_Count	PercentCoverage	Rel_Quant
14a	sp|K1C10_HUMAN|	1	461	0	28.4958
15a	sp|K22E_HUMAN|	1	436	0	24.63
15b	sp|K2C1_HUMAN|	1	387	0	21.5947
13	sp|TRYP_PIG|	1	75	0	15.1493
12	sp|K1C9_HUMAN|	1	105	0	4.43128
14b	sp|K1C15_SHEEP|	1	73	0	1.2289
11	sp|ALBU_BOVIN|	1	15	0	1.19488
3	PF3D7_0905400.1	1	32	15.1	0.887648	RhopH3
9	PF3D7_1311800.1	1	28	11.6	0.616968	M1AAP
2	PF3D7_0831700.1	1	10	8	0.366461	Hsp70x
8	PF3D7_1241900.1	1	8	9.2	0.148737	Tetratricopeptide repeat protein
7	PF3D7_1222300.1	1	8	7.6	0.145262	Endoplasmin
5	PF3D7_0929400.1	1	7	5.4	0.0716936	RhopH2
1	PF3D7_0711000.1	1	7	6	0.0652262	CDC48
22	sp|CAS2_BOVIN|	0.9785	2	0	0.143807
23	DECOY0_PF3D7_1364400_619	0.9716	7	1.7	0.0127006
4	PF3D7_0917900.1	1	6	6	0.188137	BiP
6	PF3D7_1108700.1	1	5	9.1	0.278002	PfJ2
10	PF3D7_1409600.1	1	5	5.9	0.136108	Conserved Plasmodium protein, unknown function
17	PF3D7_0935800.1	0.9998	5	2.5	0.0337443	CLAG9
19	PF3D7_1228600.1	0.9964	4	2.8	0.0713443	MSP9
18	PF3D7_1014100.1	0.9997	3	2.3	0.024131	MSA180
21	DECOY1_PF3D7_0418000_1448	0.9785	3	0.2	0.0203245
16	PF3D7_1452000.1	0.9999	3	1.7	0.00793506	RON2
20	PF3D7_1239700.1	0.9866	2	3.1	0.0198399	FTSH1
24	PF3D7_1351000.1	0.9614	2	0.9	0.00905738	phophatidylinositol transfer protein
25	PF3D7_1016300.1	0.9135	1	15.8	0.0280541	GBP130
