# Supplementary material for: A redox-active crosslinker reveals an essential and inhibitable oxidative folding network in the endoplasmic reticulum of malaria parasites
Source: PLoS Pathog. 2021 Feb 3;17(2):e1009293. doi: 10.1371/journal.ppat.1009293 (PMC7886143; doi:10.1371/journal.ppat.1009293)
Supplement: S3 Table — Signal for non-crosslinked and crosslinked proteins was measured (See Fig 8). Inhibition was measured by determining the ratio of crosslinked to non-crosslinked signal. Data were normalized to the control sample which did not receive 16F16 treatment. N = 3 or 4 biological replicates for each parasite line. (XLSX) [file ppat.1009293.s003.xlsx]

## Sheet: Sheet1
PfPDI8
[DVSF]:	0 μM	4 μM	20 μM	40 μM
	1	1.05354	0.850852	0.578471
	1	1.13804	0.767164	0.742668
	1	0.837617	0.531049	0.467751
PfPDI11
[DVSF]:	0 μM	4 μM	20 μM	40 μM
	1	0.74167	0.383796	0.250333
	1	0.847608	0.614118	0.479553
	1	0.767425	0.286299	no data
PfJ2
[DVSF]:	0 μM	4 μM	20 μM	40 μM
	1	0.738907	0.205272	0.176397
	1	0.816768	0.378606	0.175162
	1	0.76	0.447059	no data
	1	0.564872	0.216261	0.130741
