# Supplementary material for: A redox-active crosslinker reveals an essential and inhibitable oxidative folding network in the endoplasmic reticulum of malaria parasites
Source: PLoS Pathog. 2021 Feb 3;17(2):e1009293. doi: 10.1371/journal.ppat.1009293 (PMC7886143; doi:10.1371/journal.ppat.1009293)
Supplement: S4 Table — List of every primer and guide RNA used to generate the transfected plasmids as well as to determine the status of the targeted gene. (XLSX) [file ppat.1009293.s004.xlsx]

## Sheet: Sheet1
Primer Name	Sequence (5' - 3')
P1	cacatgtaaaacgatatcCGATTTTAATATTTTGTCATTAAAATTAAGTCACATTGTTGC
P2	ACGTCATAAGGATAGACGTCTCACAATTCATCATCAGCGTAATCTGG
P3	ctttccgggcgcgccttaaggatgctacatatataacaaaaaggcggatgagatataata
P4	ATATTAAAATCGgatatcgttttacatgtgtgatggtacaatatacacac
P5	CCCTTTCCGCGGAGCGCTaggattagctttccaatcaaatgaag
P6	GGGTTTGGTATCGGTTTACCcggccgtgtgccgtcCtcGaaCtcaggtaccccgtc
P7	ttataactcctcggaTGTCGAATCGAGGCCTAAAAG
P8	CGACAtccgaggagttataaATGTCCAGACCTGCAGTAATTATAG
P9	CCTTGAGCTCGCTAGCAAGCTTGCCGGCAAGATCATGTGATTTCTC
P10	ATGATCTTGCCGGCAAGCTTtccgaggagttataaaacatg
P11	TTGAATTTAGCGGCCGCcatattaaagaatgatttatatgacaaaatg
P12	CCCTTTCCGCGGAGCGCTcaaataaatcattatccatcttttagattatttc
P13	GGGTTTGGTATCGGTTTACCcggccgtatatcattagaagcgttaaaagaaaac
P14	ttacaattcggtattTGTCGAATCGAGGCCTAAAAG
P15	CGACAaataccgaattgtaaATGTCCAGACCTGCAGTAATTATAG
P16	CCTTGAGCTCGCTAGCAAGCTTGCCGGCAAGATCATGTGATTTCTC
P17	ATGATCTTGCCGGCAAGCTTtatatgacaaattatatgtttagaaaGaCgagatatatag
P18	TTGAATTTAGCGGCCGCgttatatatatgaattaatatataatggttc
P19	aaaatccaggtccacaattgATGAACAGAAAGTATTTTTCTTC
P20	GGTATCGGTTTACCcggccgTGTGCCGTCTTCAAATTCAGGTACCCCGTC
P21	ttattattttactagTTATAACTCCTCGGATGTCGAATCGAGGCCTAAAAG
P22	aaaatccaggtccacaattgATGAAAGTGTATAATTTTTCATTCATATG
P23	TGGTATCGGTTTACCcggccgTATATCATTAGAAGCGTTAAAAG
P24	ttattattttactagTTACAATTCGGTATTTGTCGAATCGAGGCCTAAAAG
P25	aaaatccaggtccacaattgATGAAAGTGTATAATTTTTCATTCATATG
P26	GAAAAACCTCGTGcAACCCTAgcCCATGTGGCATAAAACTGAAC
P27	TGCCACATGGgcTAGGGTTgCACGAGGTTTTTCTAACGACTTC
P28	GTATAGGTTTAgcATGACCAgcCCATGGAGCATAGAAAAAGACAAAC
P29	CTATGCTCCATGGgcTGGTCATgcTAAACCTATACATCCAATGTTTG
P30	TGGTATCGGTTTACCcggccgTATATCATTAGAAGCGTTAAAAG
P31	taagtatataatattGTTGATAATGTGGTTAGTGGgttttagagctagaa
P32	ttctagctctaaaacCCACTAACCACATTATCAACaatattatatactta
P33	taagtatataatattGGGGTACCTGAATTTGAAGAgttttagagctagaa
P34	ttctagctctaaaacTCTTCAAATTCAGGTACCCCaatattatatactta
P35	taagtatataatattCAAATTATATGTTTAGAAACgttttagagctagaa
P36	ttctagctctaaaacGTTTCTAAACATATAATTTGaatattatatactta
P37	taagtatataatattGACAAACTTGGATGCAAATGgttttagagctagaa
P38	ttctagctctaaaacCATTTGCATCCAAGTTTGTCaatattatatactta
P39	TCTCTTTATATTTTGATTTATTGGTATACCCCCGCTCACAACGTTATCAAC
P40	GTTGATAACGTTGTGAGCGGGGGTATACCAATAAATCAAAATATAAAGAGA
